# Supplementary material for: MutComFocal: an integrative approach to identifying recurrent and focal genomic alterations in tumor samples
Source: BMC Syst Biol. 2013 Mar 25;7:25. doi: 10.1186/1752-0509-7-25 (PMC3637169; doi:10.1186/1752-0509-7-25)
Supplement: Additional file 1 — ComFocal: top 25 amplified regions. [file 1752-0509-7-25-S1.txt]

idx	type	gene	score	chr	begin	end	genes
6985	2	FPGT@1	3.87e-01	1	74436513	74445708	FPGT
14657	2	PDCD1LG2@9(+3)	1.48e-01	9	5324968	5561282	PDCD1LG2	C9orf46	RLN1	CD274
20865	2	TTC27@2(+3)	2.51e-02	2	32610723	33024704	TTC27	MIR558*	LOC100271832	LOC285045
14785	2	PEX13@2(+17)	2.17e-02	2	58127232	62587108	PEX13	PUS10*	REL	AHSA2	C2orf74	KIAA1841	PAPOLG	BCL11A	XPO1	SNORA70B	USP34	TMEM17	B3GNT2	COMMD1	CCT4	FAM161A	FANCL	VRK2
11772	2	MIR1208@8	2.40e-03	8	129231543	129231616	MIR1208
20382	2	TMX3@18(+2)	1.97e-03	18	63324798	64873406	TMX3	DSEL	CCDC102B
9873	2	KRTAP26-1@21	1.47e-03	21	30613320	30614478	KRTAP26-1
13701	2	NUP155@5	1.40e-03	5	37327697	37406954	NUP155
11901	2	MIR181A1@1(+3)	1.08e-03	1	196758974	197094905	MIR181A1	MIR181B1*	PTPRC*	ATP6V1G3*
12855	2	MYC@8	8.67e-04	8	128817496	128822860	MYC
11468	2	MC4R@18(+2)	8.42e-04	18	56189543	57711284	MC4R	RNF152	CDH20
14757	2	PECAM1@17	6.36e-04	17	59753594	59817743	PECAM1
9418	2	KDSR@18(+3)	5.13e-04	18	58341637	59185486	KDSR	PHLPP1	ZCCHC2	BCL2
8952	2	IL31@12	5.11e-04	12	121222529	121224699	IL31
22479	2	ZNF716@7	4.46e-04	7	57513824	57537207	ZNF716
9105	2	IRF4@6	3.74e-04	6	336751	356443	IRF4
18459	2	SNORA36C@2(+8)	3.66e-04	2	69400408	70042901	SNORA36C	AAK1*	NFU1*	GFPT1*	ASPRV1	MXD1	SNRNP27	GMCL1	ANXA4
8883	2	IL10RA@11	3.49e-04	11	117362315	117377406	IL10RA
11085	2	LRRN2@1(+4)	3.39e-04	1	202604180	202921220	LRRN2	MDM4*	PIK3C2B*	PPP1R15B*	LOC127841*
7864	2	GRP@18(+3)	3.08e-04	18	54681040	55048982	GRP	SEC11C*	LOC390858*	ZNF532*
464	2	AK3@9(+16)	2.80e-04	9	2525654	5223967	AK3	CDC37L1*	PPAPDC2*	C9orf68*	SLC1A1*	C9orf70*	GLIS3*	RFX3*	KIAA0020*	KCNV2*	VLDLR*	FLJ35024*	INSL4	INSL6	JAK2	MIR101-2	RCL1
19048	2	SPDYE7P@7	2.66e-04	7	71971253	71977591	SPDYE7P
10451	2	LOC152225@3(+9)	2.64e-04	3	102763401	103199460	LOC152225	NFKBIZ*	FAM55C*	CEP97*	LOC285359*	RPL24*	LOC100009676*	ZBTB11*	PCNP*	RG9MTD1*
