# Supplementary material for: MutComFocal: an integrative approach to identifying recurrent and focal genomic alterations in tumor samples
Source: BMC Syst Biol. 2013 Mar 25;7:25. doi: 10.1186/1752-0509-7-25 (PMC3637169; doi:10.1186/1752-0509-7-25)
Supplement: Additional file 2 — ComFocal: top 25 deleted regions. [file 1752-0509-7-25-S2.txt]

idx	type	gene	score	chr	begin	end	genes
10942	5	LOXL2@8	4.51e-01	8	23210354	23317667	LOXL2
6738	5	FHIT@3	7.07e-02	3	59710075	61212173	FHIT
3607	5	CDKN2A@9(+4)	2.65e-02	9	21792634	22111091	CDKN2A	CDKN2BAS	CDKN2B	C9orf53	MTAP
16844	5	RPH3AL@17	1.04e-02	17	62293	202576	RPH3AL
2592	5	C4orf42@4	9.88e-03	4	1234176	1236616	C4orf42
4641	5	CUX1@7(+2)	8.02e-03	7	100792841	101713970	CUX1	MYL10	EMID2
9274	5	KC6@18	6.09e-03	18	37314233	37354559	KC6
7040	5	FTO@16	5.67e-03	16	52295375	52705879	FTO
14700	5	PDGFRA@4	5.45e-03	4	54790020	54859169	PDGFRA
14470	5	PARD6G@18(+2)	5.19e-03	18	75967902	76106388	PARD6G	LOC100130522*	ADNP2*
20390	5	TNFAIP3@6(+3)	3.83e-03	6	137506649	138246142	TNFAIP3	OLIG3*	IFNGR1	IL22RA2
5772	5	ELAVL2@9	3.55e-03	9	23680104	23816063	ELAVL2
13607	5	NRXN3@14	3.32e-03	14	77939845	79400513	NRXN3
1319	5	B2M@15	3.17e-03	15	42790976	42797649	B2M
15588	5	PRDM1@6	2.66e-03	6	106640887	106664507	PRDM1
10966	5	LPP@3	2.53e-03	3	189354356	190091153	LPP
2676	5	C6orf142@6	2.48e-03	6	53991672	54239037	C6orf142
9212	5	JAK2@9	2.42e-03	9	4975244	5118182	JAK2
1047	5	ARSB@5	2.23e-03	5	78108792	78318113	ARSB
15674	5	PRMT2@21(+2)	2.19e-03	21	46703289	46909291	PRMT2	S100B*	DIP2A*
968	5	ARID1B@6	2.14e-03	6	157140777	157572094	ARID1B
14657	5	PDCD1LG2@9	2.09e-03	9	5500544	5561282	PDCD1LG2
