# Supplementary material for: MutComFocal: an integrative approach to identifying recurrent and focal genomic alterations in tumor samples
Source: BMC Syst Biol. 2013 Mar 25;7:25. doi: 10.1186/1752-0509-7-25 (PMC3637169; doi:10.1186/1752-0509-7-25)
Supplement: Additional file 3 — MutComFocal: top 25 amplification/mutation regions. [file 1752-0509-7-25-S3.txt]

idx	type	gene	score	chr	begin	end	genes
20504	3	TP53@17	1.52e-01	17	7512444	7531588	TP53
12855	3	MYC@8	5.61e-02	8	128817496	128822860	MYC
1454	3	BCL2@18	4.09e-02	18	58941558	59137593	BCL2
21770	3	XPO1@2	2.86e-02	2	61558572	61618922	XPO1
67	3	ABCC9@12	1.79e-02	12	21841590	21980895	ABCC9
12428	3	MLL@11	1.67e-02	11	117812414	117901146	MLL
1452	3	BCL11A@2	1.63e-02	2	60531805	60634137	BCL11A
12537	3	MPDZ@9	1.52e-02	9	13095702	13240365	MPDZ
8952	3	IL31@12	1.40e-02	12	121222529	121224699	IL31
3053	3	CARD11@7	1.18e-02	7	2912294	3050105	CARD11
5470	3	DSEL@18(+1)	1.15e-02	18	62322300	63334947	DSEL	CDH19
4899	3	DCC@18	8.57e-03	18	48120539	49316271	DCC
9703	3	KLHL6@3	8.44e-03	3	184688012	184756193	KLHL6
12429	3	MLL2@12	7.94e-03	12	47699024	47735374	MLL2
19053	3	SPEF2@5	7.15e-03	5	35653745	35850470	SPEF2
20454	3	TNR@1	7.10e-03	1	173558557	173979375	TNR
14619	3	PCLO@7	7.09e-03	7	82221256	82630133	PCLO
14979	3	PIM1@6	6.87e-03	6	37245899	37251180	PIM1
2947	3	CACNA1E@1	6.75e-03	1	179719338	180037338	CACNA1E
6061	3	EZH2@7	6.70e-03	7	148135407	148212347	EZH2
4437	3	CSMD3@8	6.42e-03	8	113304332	114518418	CSMD3
19777	3	TCF4@18	6.36e-03	18	51040559	51406858	TCF4
16635	3	RIMS2@8	5.53e-03	8	104582151	105334627	RIMS2
10996	3	LRP1@12	5.11e-03	12	55808548	55893392	LRP1
20503	3	TOX@8	4.98e-03	8	59880530	60194321	TOX
