# Supplementary material for: MutComFocal: an integrative approach to identifying recurrent and focal genomic alterations in tumor samples
Source: BMC Syst Biol. 2013 Mar 25;7:25. doi: 10.1186/1752-0509-7-25 (PMC3637169; doi:10.1186/1752-0509-7-25)
Supplement: Additional file 4 — MutComFocal: top 25 deletion/mutation regions. [file 1752-0509-7-25-S4.txt]

idx	type	gene	score	chr	begin	end	genes
6738	6	FHIT@3	8.75e-02	3	59710075	61212173	FHIT
1319	6	B2M@15	8.11e-02	15	42790976	42797649	B2M
20261	6	TMEM30A@6	7.34e-02	6	76019357	76051352	TMEM30A
4342	6	CREBBP@16	6.44e-02	16	3715056	3870122	CREBBP
20390	6	TNFAIP3@6(+1)	4.76e-02	6	137855028	138246142	TNFAIP3	OLIG3
3465	6	CD58@1	4.16e-02	1	116858679	116915238	CD58
968	6	ARID1B@6	2.46e-02	6	157140777	157572094	ARID1B
13607	6	NRXN3@14	2.13e-02	14	77939845	79400513	NRXN3
19496	6	SYNE1@6	1.67e-02	6	152484514	153000227	SYNE1
203	6	ACTB@7	1.49e-02	7	5533304	5536758	ACTB
18922	6	SORCS2@4	1.31e-02	4	7245274	7795464	SORCS2
19714	6	TBL1XR1@3	1.24e-02	3	178221235	178397742	TBL1XR1
4124	6	CNTNAP2@7	1.23e-02	7	145444385	147749019	CNTNAP2
12711	6	MSR1@8	1.17e-02	8	16009757	16094671	MSR1
20504	6	TP53@17	1.15e-02	17	7512444	7531588	TP53
9192	6	ITPKB@1	1.13e-02	1	224886013	224993499	ITPKB
11524	6	MDN1@6	1.03e-02	6	90409951	90586163	MDN1
3894	6	CIITA@16	1.01e-02	16	10878555	10926341	CIITA
12537	6	MPDZ@9	9.01e-03	9	13095702	13240365	MPDZ
20503	6	TOX@8	7.72e-03	8	59880530	60194321	TOX
3053	6	CARD11@7	7.13e-03	7	2912294	3050105	CARD11
17663	6	SHANK3@22	6.97e-03	22	49459935	49518507	SHANK3
21970	6	ZFHX3@16	6.77e-03	16	71374286	71650035	ZFHX3
16804	6	ROBO2@3	6.67e-03	3	77171983	77779353	ROBO2
1269	6	ATP9B@18	6.58e-03	18	74930384	75239270	ATP9B
