# Supplementary material for: MutComFocal: an integrative approach to identifying recurrent and focal genomic alterations in tumor samples
Source: BMC Syst Biol. 2013 Mar 25;7:25. doi: 10.1186/1752-0509-7-25 (PMC3637169; doi:10.1186/1752-0509-7-25)
Supplement: Additional file 7 — GISTIC probe scores. [file 1752-0509-7-25-S7.txt]

Type	Chromosome	Start	End	-log10(q-value)	G-score	average amplitude	frequency
Amp	1	218557	696950	0.000002	0.006996	0.276350	0.025316
Amp	1	702396	890962	0.000002	0.002944	0.232600	0.012658
Amp	1	893889	6278096	0.000002	0.006051	0.239000	0.025316
Amp	1	6278873	8417980	0.000002	0.010103	0.266033	0.037975
Amp	1	8418106	20366401	0.000002	0.014473	0.285850	0.050633
Amp	1	20366457	20398657	0.000002	0.018977	0.299840	0.063291
Amp	1	20402578	21899838	0.000002	0.014473	0.285850	0.050633
Amp	1	21900715	23903625	0.000002	0.010422	0.274433	0.037975
Amp	1	23904714	24085941	0.000002	0.014473	0.285850	0.050633
Amp	1	24087544	24879037	0.000002	0.010422	0.274433	0.037975
Amp	1	24886271	24894618	0.000002	0.015556	0.307225	0.050633
Amp	1	24894642	26436349	0.000002	0.010422	0.274433	0.037975
Amp	1	26438252	26451650	0.000002	0.016163	0.319225	0.050633
Amp	1	26459850	26557777	0.000002	0.010422	0.274433	0.037975
Amp	1	26557973	27204744	0.000002	0.017880	0.353125	0.050633
Amp	1	27213127	27318272	0.000002	0.021265	0.335980	0.063291
Amp	1	27328335	30556782	0.000002	0.013806	0.272675	0.050633
Amp	1	30561228	32355743	0.000002	0.010422	0.274433	0.037975
Amp	1	32359592	32753097	0.000002	0.013428	0.265200	0.050633
Amp	1	32754965	35312000	0.000002	0.010422	0.274433	0.037975
Amp	1	35317114	40582445	0.000002	0.014801	0.292325	0.050633
Amp	1	40587504	41622769	0.000002	0.010430	0.274667	0.037975
Amp	1	41626804	45071637	0.000002	0.014906	0.294400	0.050633
Amp	1	45072231	45077697	0.000002	0.018895	0.298540	0.063291
Amp	1	45078079	45881078	0.000002	0.014906	0.294400	0.050633
Amp	1	45881891	48000957	0.000002	0.010430	0.274667	0.037975
Amp	1	48001730	51040253	0.000002	0.013803	0.272600	0.050633
Amp	1	51040818	53072092	0.000002	0.010430	0.274667	0.037975
Amp	1	53073037	53244239	0.000002	0.014818	0.292650	0.050633
Amp	1	53248765	74259911	0.000002	0.010430	0.274667	0.037975
Amp	1	74273883	74482299	0.000002	0.019108	0.377375	0.050633
Amp	1	74482300	74705431	0.000002	0.010430	0.274667	0.037975
Amp	1	74707934	76312214	0.000002	0.017196	0.339625	0.050633
Amp	1	76313136	76441682	0.000002	0.023542	0.371960	0.063291
Amp	1	76443800	85339627	0.000002	0.017196	0.339625	0.050633
Amp	1	85341694	86957042	0.000002	0.026762	0.422840	0.063291
Amp	1	86961013	90249742	0.000002	0.017196	0.339625	0.050633
Amp	1	90254928	97434998	0.000002	0.021044	0.332500	0.063291
Amp	1	97436118	97610158	0.000002	0.027406	0.360850	0.075949
Amp	1	97610349	99428208	0.000002	0.021044	0.332500	0.063291
Amp	1	99430922	109166897	0.000002	0.017196	0.339625	0.050633
Amp	1	109167809	110452488	0.000002	0.021980	0.347280	0.063291
Amp	1	110452545	111913575	0.000002	0.017196	0.339625	0.050633
Amp	1	111914574	111969313	0.000002	0.025122	0.396920	0.063291
Amp	1	111971205	112404675	0.000002	0.017196	0.339625	0.050633
Amp	1	112405977	113623107	0.000002	0.021027	0.332220	0.063291
Amp	1	113624715	114713723	0.000002	0.014261	0.281650	0.050633
Amp	1	114715698	116196222	0.000002	0.016986	0.268380	0.063291
Amp	1	116197766	116478191	0.000002	0.014261	0.281650	0.050633
Amp	1	116478246	119326620	0.000002	0.010430	0.274667	0.037975
Amp	1	119331834	120046930	0.000002	0.022534	0.445050	0.050633
Amp	1	120047324	120832474	0.000002	0.027009	0.426740	0.063291
Amp	1	120857051	121045307	0.000002	0.029875	0.393350	0.075949
Amp	1	121045604	121184490	0.000002	0.041223	0.407075	0.101266
Amp	1	141510591	143553903	0.000002	0.047905	0.420500	0.113924
Amp	1	143560884	143560901	0.000002	0.051957	0.410460	0.126582
Amp	1	143576984	143591189	0.164074	0.066453	0.437483	0.151899
Amp	1	143591338	144083895	0.333560	0.074033	0.449892	0.164557
Amp	1	144083908	144083908	0.591757	0.084638	0.477600	0.177215
Amp	1	144093481	144093764	0.715150	0.089585	0.471813	0.189873
Amp	1	144101459	144723881	0.800777	0.092713	0.457769	0.202532
Amp	1	144724627	144724627	1.072216	0.100166	0.465477	0.215190
Amp	1	144755069	145126834	1.407346	0.108530	0.476328	0.227848
Amp	1	145129426	148024302	1.112508	0.101077	0.469712	0.215190
Amp	1	148024636	148111607	1.449527	0.109918	0.482417	0.227848
Amp	1	148116963	148132576	1.682024	0.115030	0.478284	0.240506
Amp	1	148133125	148246405	1.770575	0.118901	0.469660	0.253165
Amp	1	148247918	150822139	2.024611	0.126922	0.501340	0.253165
Amp	1	150822318	150857189	1.881986	0.122447	0.509121	0.240506
Amp	1	150857287	151024314	1.987140	0.125853	0.497120	0.253165
Amp	1	151040529	151893467	1.727086	0.117011	0.462195	0.253165
Amp	1	151896736	152151687	1.407346	0.108992	0.453179	0.240506
Amp	1	152151885	153015671	1.727086	0.117492	0.464095	0.253165
Amp	1	153017440	153022728	1.987140	0.125209	0.471024	0.265823
Amp	1	153023067	154128636	1.727086	0.117492	0.464095	0.253165
Amp	1	154129361	154287010	1.910253	0.123372	0.464114	0.265823
Amp	1	154291720	154829695	2.024611	0.126776	0.455242	0.278481
Amp	1	154830437	156273580	1.798280	0.119197	0.448406	0.265823
Amp	1	156274722	156275958	2.263135	0.133949	0.503902	0.265823
Amp	1	156276424	156852489	2.648958	0.142279	0.510911	0.278481
Amp	1	156853590	156885051	2.481303	0.138227	0.519997	0.265823
Amp	1	156887271	158679606	2.648958	0.142279	0.510911	0.278481
Amp	1	158679714	158683228	2.425035	0.137166	0.516006	0.265823
Amp	1	158683787	158946151	2.310111	0.134300	0.530487	0.253165
Amp	1	158946318	159170764	2.481303	0.138064	0.519383	0.265823
Amp	1	159176740	159883626	2.648958	0.142652	0.512251	0.278481
Amp	1	159884014	159975941	3.160528	0.153643	0.551720	0.278481
Amp	1	159977876	160411049	2.648958	0.142112	0.510311	0.278481
Amp	1	160412065	161185099	2.929685	0.149736	0.514310	0.291139
Amp	1	161186023	161645271	2.614809	0.141236	0.507165	0.278481
Amp	1	161645856	162493623	2.899946	0.148463	0.533116	0.278481
Amp	1	162493818	163357909	3.253935	0.155422	0.533842	0.291139
Amp	1	163358392	165307412	3.050034	0.151370	0.543557	0.278481
Amp	1	165310323	165951347	3.828930	0.166034	0.570290	0.291139
Amp	1	165955083	165955083	3.548931	0.160154	0.575098	0.278481
Amp	1	165961120	166173184	2.765504	0.145491	0.547322	0.265823
Amp	1	166179278	166496805	3.098490	0.152353	0.547085	0.278481
Amp	1	166499195	166563060	3.358705	0.157984	0.542642	0.291139
Amp	1	166568535	168056149	3.978169	0.169755	0.583072	0.291139
Amp	1	168060781	169206322	4.442478	0.178696	0.588207	0.303797
Amp	1	169207259	169413364	3.978169	0.169755	0.583072	0.291139
Amp	1	169415045	170121942	4.393402	0.177922	0.585661	0.303797
Amp	1	170124699	170155970	4.135054	0.172291	0.591781	0.291139
Amp	1	170158151	170705807	4.393402	0.177974	0.585832	0.303797
Amp	1	170706066	172017517	3.978169	0.169807	0.583250	0.291139
Amp	1	172020658	172120718	4.442478	0.178441	0.587369	0.303797
Amp	1	172121282	172992278	4.712243	0.184768	0.583866	0.316456
Amp	1	173000185	173181882	4.255686	0.175335	0.554058	0.316456
Amp	1	173182774	174804704	4.712243	0.183803	0.558479	0.329114
Amp	1	174807403	175586324	4.148873	0.173841	0.549338	0.316456
Amp	1	175588212	175597864	3.423070	0.158553	0.501026	0.316456
Amp	1	175598589	175634498	2.986663	0.150222	0.494482	0.303797
Amp	1	175645000	176013933	3.548931	0.160162	0.506110	0.316456
Amp	1	176014412	176245952	3.874535	0.167145	0.507864	0.329114
Amp	1	176245956	176266679	3.678834	0.163739	0.517414	0.316456
Amp	1	176267683	176659403	3.874535	0.167726	0.509629	0.329114
Amp	1	176661643	177346825	3.576820	0.161399	0.510022	0.316456
Amp	1	177346955	177350703	3.098490	0.152765	0.502852	0.303797
Amp	1	177352211	179250373	3.576820	0.161629	0.532028	0.303797
Amp	1	179254529	181753438	3.208123	0.154246	0.529803	0.291139
Amp	1	181756162	183119898	3.874535	0.167553	0.551528	0.303797
Amp	1	183123570	183136078	3.484476	0.159084	0.546420	0.291139
Amp	1	183136553	184444861	3.828930	0.166589	0.548357	0.303797
Amp	1	184445156	185282996	3.160528	0.153044	0.503769	0.303797
Amp	1	185283605	185540837	3.253935	0.155807	0.492350	0.316456
Amp	1	185545947	185815887	3.765689	0.165645	0.523438	0.316456
Amp	1	185819208	186342166	3.548931	0.160698	0.528965	0.303797
Amp	1	186342220	187296939	3.160528	0.153561	0.505473	0.303797
Amp	1	187296967	188089857	2.765504	0.145603	0.500115	0.291139
Amp	1	188093985	189433532	2.481303	0.138620	0.497770	0.278481
Amp	1	189434247	190076435	2.732754	0.144042	0.494754	0.291139
Amp	1	190078210	192000807	2.856457	0.147492	0.485494	0.303797
Amp	1	192002142	192265544	3.253935	0.155663	0.512390	0.303797
Amp	1	192267576	192690570	2.856457	0.147072	0.484110	0.303797
Amp	1	192697443	192714857	2.614809	0.141388	0.485637	0.291139
Amp	1	192718022	193414368	2.856457	0.147041	0.484010	0.303797
Amp	1	193421272	193909527	2.678187	0.143913	0.494311	0.291139
Amp	1	193911240	196080181	2.899946	0.148360	0.488352	0.303797
Amp	1	196083410	196673269	3.423070	0.158397	0.521390	0.303797
Amp	1	196676498	197430704	4.655806	0.182912	0.578002	0.316456
Amp	1	197432678	198351627	3.576820	0.161564	0.510542	0.316456
Amp	1	198352337	202583707	3.745244	0.164742	0.500564	0.329114
Amp	1	202585606	202950223	4.148873	0.173812	0.508561	0.341772
Amp	1	202950500	203307566	3.745244	0.164742	0.500564	0.329114
Amp	1	203310962	203522061	3.484476	0.159270	0.483937	0.329114
Amp	1	203525065	204189162	2.822175	0.146204	0.462006	0.316456
Amp	1	204329357	204496550	2.648958	0.142334	0.468515	0.303797
Amp	1	204606262	205859507	2.383333	0.136911	0.470259	0.291139
Amp	1	205869644	206359457	2.160056	0.130228	0.467639	0.278481
Amp	1	206360050	207175116	2.263135	0.133416	0.458254	0.291139
Amp	1	207177957	207486721	2.024611	0.126456	0.454093	0.278481
Amp	1	207488932	207989291	2.263135	0.133194	0.457494	0.291139
Amp	1	207992930	209024814	2.024611	0.126456	0.454093	0.278481
Amp	1	209024916	210584745	2.181946	0.131235	0.450763	0.291139
Amp	1	210592636	210617154	2.056203	0.127472	0.457739	0.278481
Amp	1	210617809	212727697	2.181946	0.131458	0.451528	0.291139
Amp	1	212727886	212937705	2.024611	0.126869	0.455575	0.278481
Amp	1	212938622	214796559	1.881986	0.122091	0.459293	0.265823
Amp	1	214798340	215050518	2.126562	0.129475	0.464934	0.278481
Amp	1	215053556	215107762	1.881986	0.122091	0.459293	0.265823
Amp	1	215117216	215134509	2.099160	0.128630	0.461898	0.278481
Amp	1	215137945	218323234	1.881986	0.122091	0.459293	0.265823
Amp	1	218329136	220481486	1.615675	0.113726	0.449218	0.253165
Amp	1	220482302	222326695	1.201537	0.103095	0.428657	0.240506
Amp	1	222327120	222640090	1.027593	0.099107	0.434972	0.227848
Amp	1	222644138	223227519	0.865597	0.094661	0.439894	0.215190
Amp	1	223234596	227240982	0.522499	0.081354	0.401687	0.202532
Amp	1	227244930	227251115	0.333560	0.074492	0.392326	0.189873
Amp	1	227256100	227877780	0.522499	0.081487	0.402343	0.202532
Amp	1	227888509	229266472	0.591757	0.084233	0.415899	0.202532
Amp	1	229266490	233543003	0.436979	0.078320	0.412486	0.189873
Amp	1	233543356	239552022	0.239924	0.070815	0.399599	0.177215
Amp	1	239552392	241375814	0.115629	0.063700	0.387099	0.164557
Amp	1	241376581	243927300	0.212479	0.068851	0.388514	0.177215
Amp	1	243927327	244998973	0.115629	0.063700	0.387099	0.164557
Amp	1	245000401	246780479	0.035304	0.058047	0.382141	0.151899
Amp	1	246780602	247190999	0.000002	0.054940	0.394572	0.139241
Amp	2	2772	286852	0.000002	0.048644	0.384289	0.126582
Amp	2	290867	5138089	0.000002	0.051554	0.370254	0.139241
Amp	2	5139642	11864629	0.065606	0.060894	0.400883	0.151899
Amp	2	11866577	11901465	0.150026	0.065738	0.399484	0.164557
Amp	2	11904948	12188499	0.065606	0.060894	0.400883	0.151899
Amp	2	12189297	12192793	0.260746	0.071628	0.435276	0.164557
Amp	2	12195951	21422598	0.065606	0.060894	0.400883	0.151899
Amp	2	21431248	21562495	0.214628	0.069397	0.421723	0.164557
Amp	2	21566397	21698403	0.065606	0.060894	0.400883	0.151899
Amp	2	21701744	21736741	0.187772	0.067239	0.408607	0.164557
Amp	2	21739963	22013932	0.065606	0.060894	0.400883	0.151899
Amp	2	22023571	27045705	0.187772	0.067472	0.410023	0.164557
Amp	2	27045922	29487204	0.602923	0.085957	0.485042	0.177215
Amp	2	29488734	31859342	0.464699	0.079378	0.482376	0.164557
Amp	2	31859430	32481489	0.239924	0.070102	0.426007	0.164557
Amp	2	32484040	32907180	0.436979	0.078740	0.444321	0.177215
Amp	2	32910809	33047905	0.214628	0.069532	0.422538	0.164557
Amp	2	33048413	33185270	0.436979	0.078886	0.445142	0.177215
Amp	2	33187375	33757603	0.239924	0.070248	0.426892	0.164557
Amp	2	33757983	40200606	0.065606	0.060894	0.400883	0.151899
Amp	2	40202907	41787244	0.212479	0.068744	0.417753	0.164557
Amp	2	41788306	41864900	0.636315	0.086596	0.488650	0.177215
Amp	2	41868011	42288762	0.385619	0.076856	0.433685	0.177215
Amp	2	42294254	43302118	0.214628	0.069432	0.421930	0.164557
Amp	2	43310238	44405883	0.095791	0.062685	0.412674	0.151899
Amp	2	44413047	44558993	0.008169	0.056366	0.404809	0.139241
Amp	2	44562071	44734724	0.075615	0.061637	0.405774	0.151899
Amp	2	44738310	45037256	0.212479	0.068095	0.413807	0.164557
Amp	2	45038728	45165019	0.312624	0.073920	0.449207	0.164557
Amp	2	45165866	45719960	0.464699	0.079849	0.450578	0.177215
Amp	2	45729530	45869139	0.312624	0.073391	0.445992	0.164557
Amp	2	45869355	46002004	0.187772	0.067462	0.444124	0.151899
Amp	2	46002448	46596817	0.312624	0.073463	0.446430	0.164557
Amp	2	46603310	47568169	0.800777	0.092044	0.519392	0.177215
Amp	2	47573924	47872989	0.405554	0.077681	0.472061	0.164557
Amp	2	47875117	49790586	0.564661	0.083900	0.473435	0.177215
Amp	2	49792506	50127571	0.715150	0.089396	0.470820	0.189873
Amp	2	50130564	53063583	0.948262	0.097194	0.479893	0.202532
Amp	2	53065801	53746882	1.407346	0.108494	0.535687	0.202532
Amp	2	53748033	57815106	2.024611	0.126656	0.588576	0.215190
Amp	2	57816686	57869159	2.517041	0.139711	0.649247	0.215190
Amp	2	57869916	58026615	2.856457	0.147421	0.647016	0.227848
Amp	2	58029812	58128102	3.160528	0.153653	0.638873	0.240506
Amp	2	58130920	58160900	3.745244	0.164956	0.685868	0.240506
Amp	2	58161954	58913375	3.160528	0.153891	0.639863	0.240506
Amp	2	58913828	59464699	4.073443	0.171451	0.677230	0.253165
Amp	2	59465809	59951820	4.999029	0.190132	0.715257	0.265823
Amp	2	59952131	60003773	5.433449	0.199570	0.750762	0.265823
Amp	2	60003987	60105962	5.863742	0.205770	0.774085	0.265823
Amp	2	60106055	60114639	5.389189	0.198059	0.782335	0.253165
Amp	2	60115070	60217622	5.863742	0.205770	0.774085	0.265823
Amp	2	60218585	60543252	6.376247	0.212637	0.763559	0.278481
Amp	2	60547252	60582701	7.238737	0.223757	0.768556	0.291139
Amp	2	60585307	60667970	7.732454	0.231505	0.762037	0.303797
Amp	2	60670984	60805260	7.809297	0.238940	0.755052	0.316456
Amp	2	60805819	60854353	8.278650	0.246315	0.748419	0.329114
Amp	2	60855931	60919282	8.611735	0.256108	0.778173	0.329114
Amp	2	60920108	60996017	8.621901	0.261823	0.766074	0.341772
Amp	2	60996696	61000737	8.611735	0.255615	0.747911	0.341772
Amp	2	61001392	61192254	8.009268	0.242513	0.766340	0.316456
Amp	2	61193954	61302668	7.809297	0.232567	0.734912	0.316456
Amp	2	61304867	61326136	7.809297	0.237854	0.722711	0.329114
Amp	2	61326319	61346022	7.074856	0.221002	0.698368	0.316456
Amp	2	61346979	61448747	6.429036	0.213254	0.701962	0.303797
Amp	2	61457102	61883149	5.728005	0.203915	0.700404	0.291139
Amp	2	61886833	62740514	4.747986	0.185234	0.665159	0.278481
Amp	2	62744232	62795718	4.393402	0.177991	0.669585	0.265823
Amp	2	62796344	62950233	4.135054	0.172276	0.680490	0.253165
Amp	2	62952123	63157944	3.745244	0.164566	0.684247	0.240506
Amp	2	63163577	63308946	3.098490	0.152002	0.632010	0.240506
Amp	2	63311615	63661719	2.263135	0.133840	0.587411	0.227848
Amp	2	63663053	64221764	2.099160	0.128570	0.597470	0.215190
Amp	2	64222162	64462977	1.987140	0.125525	0.619781	0.202532
Amp	2	64463483	65223066	2.126562	0.129949	0.641625	0.202532
Amp	2	65223468	66146949	1.577127	0.112390	0.591919	0.189873
Amp	2	66147410	66496597	1.654116	0.114119	0.563462	0.202532
Amp	2	66497966	67058578	1.577127	0.112390	0.591919	0.189873
Amp	2	67059616	67784582	1.407346	0.108443	0.611929	0.177215
Amp	2	67795588	68185673	1.577127	0.112885	0.594527	0.189873
Amp	2	68191249	68295646	1.407346	0.108443	0.611929	0.177215
Amp	2	68302534	68409204	0.775092	0.091647	0.556931	0.164557
Amp	2	68409226	69105630	0.602923	0.085535	0.519792	0.164557
Amp	2	69107531	69868490	0.899354	0.095556	0.539207	0.177215
Amp	2	69868685	70068613	0.312624	0.073058	0.443969	0.164557
Amp	2	70070605	72794614	0.115629	0.063038	0.415000	0.151899
Amp	2	72802619	77223021	0.008169	0.056806	0.407973	0.139241
Amp	2	77227150	80007171	0.000002	0.050266	0.397100	0.126582
Amp	2	80007457	84442047	0.000002	0.044189	0.387878	0.113924
Amp	2	84444144	88906603	0.000002	0.036391	0.359362	0.101266
Amp	2	88907248	88911856	0.000002	0.030390	0.342971	0.088608
Amp	2	89077585	94837362	0.000002	0.024566	0.388140	0.063291
Amp	2	94837377	96364123	0.000002	0.019278	0.380750	0.050633
Amp	2	96366578	127753948	0.000002	0.012575	0.331133	0.037975
Amp	2	127754224	135410007	0.000002	0.008523	0.336650	0.025316
Amp	2	135410426	136341057	0.000002	0.003514	0.277600	0.012658
Amp	2	136341156	136354847	0.000002	0.016090	0.635550	0.025316
Amp	2	136356989	136530579	0.000002	0.003514	0.277600	0.012658
Amp	2	136530773	144735143	0.000002	0.008703	0.343750	0.025316
Amp	2	144737410	144758994	0.000002	0.017647	0.464700	0.037975
Amp	2	144766414	182002835	0.000002	0.008703	0.343750	0.025316
Amp	2	182004298	184399686	0.000002	0.012280	0.323367	0.037975
Amp	2	184399882	197671361	0.000002	0.007091	0.280100	0.025316
Amp	2	197673462	199668049	0.000002	0.010482	0.276033	0.037975
Amp	2	199668380	202692652	0.000002	0.018385	0.363100	0.050633
Amp	2	202694066	218730462	0.000002	0.014994	0.394833	0.037975
Amp	2	218731235	222454715	0.000002	0.018408	0.363550	0.050633
Amp	2	222457100	225418324	0.000002	0.024956	0.394300	0.063291
Amp	2	225421494	231337317	0.000002	0.018408	0.363550	0.050633
Amp	2	231337604	231770446	0.000002	0.025601	0.404500	0.063291
Amp	2	231779473	232394861	0.000002	0.030567	0.402467	0.075949
Amp	2	232423603	235372259	0.000002	0.025601	0.404500	0.063291
Amp	2	235374006	242432057	0.000002	0.032209	0.424083	0.075949
Amp	2	242564127	242640419	0.000002	0.028695	0.453380	0.063291
Amp	2	242643435	242738117	0.000002	0.022087	0.436225	0.050633
Amp	3	35333	1748925	0.150026	0.065878	0.433699	0.151899
Amp	3	1749076	2677454	0.464699	0.079823	0.485076	0.164557
Amp	3	2678022	5111564	0.150026	0.065878	0.433699	0.151899
Amp	3	5113187	5236661	0.115629	0.063178	0.453736	0.139241
Amp	3	5237364	5649716	0.018386	0.057639	0.455349	0.126582
Amp	3	5655449	8725906	0.000002	0.050995	0.447621	0.113924
Amp	3	8726490	11243021	0.035304	0.058057	0.458649	0.126582
Amp	3	11247648	12860006	0.115629	0.063210	0.453963	0.139241
Amp	3	12860594	13399269	0.260746	0.071247	0.469041	0.151899
Amp	3	13403034	13580140	0.464699	0.079586	0.483638	0.164557
Amp	3	13582418	23349563	0.260746	0.071247	0.469041	0.151899
Amp	3	23363766	25516506	0.385619	0.076462	0.503374	0.151899
Amp	3	25516539	30167557	0.548475	0.082605	0.501984	0.164557
Amp	3	30167661	30381821	0.602923	0.085185	0.480685	0.177215
Amp	3	30387180	31027937	0.636315	0.086925	0.457806	0.189873
Amp	3	31028229	42177166	0.591757	0.084345	0.475949	0.177215
Amp	3	42178997	47775111	0.522499	0.081715	0.496577	0.164557
Amp	3	47781005	50601649	0.357682	0.075866	0.461031	0.164557
Amp	3	50603537	52998239	0.522499	0.081277	0.458636	0.177215
Amp	3	53003415	53014517	0.436979	0.078241	0.475462	0.164557
Amp	3	53014705	55349414	0.564661	0.083152	0.469215	0.177215
Amp	3	55350991	60301836	0.715150	0.089368	0.470674	0.189873
Amp	3	60306681	60394006	0.591757	0.084976	0.479508	0.177215
Amp	3	60394299	60463734	0.385619	0.076663	0.465877	0.164557
Amp	3	60463798	60540185	0.494505	0.080406	0.453722	0.177215
Amp	3	60540254	61227509	0.681654	0.088673	0.467014	0.189873
Amp	3	61228085	68828842	0.775092	0.091894	0.453725	0.202532
Amp	3	68831436	69851552	0.746740	0.090153	0.474807	0.189873
Amp	3	69857479	71156884	0.830740	0.093775	0.493880	0.189873
Amp	3	71157111	71273393	0.681654	0.088622	0.500079	0.177215
Amp	3	71276086	71566554	0.591757	0.084879	0.515800	0.164557
Amp	3	71573055	83680405	0.746740	0.090263	0.509343	0.177215
Amp	3	83689740	84291315	1.407346	0.108339	0.570587	0.189873
Amp	3	84293801	86607212	2.056203	0.127885	0.673527	0.189873
Amp	3	86607736	88887012	2.310111	0.134246	0.662838	0.202532
Amp	3	88893689	90026778	1.615675	0.113637	0.561082	0.202532
Amp	3	90034545	90533159	1.407346	0.108225	0.569987	0.189873
Amp	3	90537840	90585540	1.615675	0.113863	0.562200	0.202532
Amp	3	95002156	95588221	2.310111	0.134094	0.662088	0.202532
Amp	3	95589799	100664530	1.682024	0.115015	0.567887	0.202532
Amp	3	100666843	101507733	1.987140	0.125754	0.584388	0.215190
Amp	3	101508101	102596416	2.212195	0.132191	0.614300	0.215190
Amp	3	102596950	102748374	2.024611	0.126389	0.587335	0.215190
Amp	3	102751252	103481902	2.559903	0.140510	0.652959	0.215190
Amp	3	103482230	103533690	2.160056	0.130719	0.607459	0.215190
Amp	3	103534071	103862198	1.654116	0.114115	0.563444	0.202532
Amp	3	103877079	113599333	1.449527	0.109610	0.541200	0.202532
Amp	3	113604015	116719791	0.988059	0.098871	0.520720	0.189873
Amp	3	116722097	119705917	0.899354	0.095499	0.502960	0.189873
Amp	3	119706354	120748046	0.988059	0.098620	0.486937	0.202532
Amp	3	120748180	120808597	1.289918	0.105934	0.492282	0.215190
Amp	3	120808908	122509851	0.988059	0.098620	0.486937	0.202532
Amp	3	122520460	124994695	1.289918	0.105837	0.491829	0.215190
Amp	3	124997617	125388526	1.987140	0.125611	0.583724	0.215190
Amp	3	125390020	126613324	2.056203	0.127089	0.590588	0.215190
Amp	3	126619118	132599883	1.371722	0.107639	0.500206	0.215190
Amp	3	132602305	133108960	1.243542	0.104419	0.515569	0.202532
Amp	3	133109895	133689946	1.154856	0.102303	0.505119	0.202532
Amp	3	133690058	138638485	0.655713	0.087716	0.461973	0.189873
Amp	3	138638963	138641869	0.988059	0.098305	0.485381	0.202532
Amp	3	138645474	140514463	0.655713	0.087716	0.461973	0.189873
Amp	3	140515976	141434072	0.800777	0.092151	0.454994	0.202532
Amp	3	141434815	145137802	0.930288	0.096773	0.449712	0.215190
Amp	3	145140249	151439980	0.715150	0.089711	0.442950	0.202532
Amp	3	151440133	154346951	0.830740	0.093047	0.432394	0.215190
Amp	3	154349023	159255027	0.655713	0.087765	0.407847	0.215190
Amp	3	159256981	159437561	0.464699	0.079497	0.392519	0.202532
Amp	3	159437612	159695510	0.333560	0.074586	0.392820	0.189873
Amp	3	159705532	159738822	0.564661	0.083254	0.411069	0.202532
Amp	3	159739016	164880079	0.655713	0.087649	0.407312	0.215190
Amp	3	164887330	167077545	0.988059	0.098832	0.433761	0.227848
Amp	3	167079935	169680278	1.289918	0.105320	0.437910	0.240506
Amp	3	169680645	170222859	1.530425	0.111511	0.440470	0.253165
Amp	3	170223033	174388970	1.682024	0.115414	0.455885	0.253165
Amp	3	174405609	177397161	1.577127	0.112258	0.443420	0.253165
Amp	3	177398903	184458163	1.654116	0.114646	0.431286	0.265823
Amp	3	184459444	185244358	1.841829	0.120595	0.453667	0.265823
Amp	3	185245406	188880377	1.682024	0.115571	0.434767	0.265823
Amp	3	188880747	188936661	1.841829	0.120981	0.434432	0.278481
Amp	3	188954048	188955156	1.112508	0.101915	0.423753	0.240506
Amp	3	188955434	189039535	0.948262	0.097292	0.427006	0.227848
Amp	3	189039675	189408586	1.289918	0.105385	0.438179	0.240506
Amp	3	189413195	191929924	0.948262	0.097292	0.427006	0.227848
Amp	3	191931678	194363155	1.289918	0.105556	0.438889	0.240506
Amp	3	194369117	194971742	1.682024	0.115575	0.480547	0.240506
Amp	3	194972178	196196708	1.841829	0.120859	0.502521	0.240506
Amp	3	196197376	199318533	1.987140	0.125334	0.495070	0.253165
Amp	3	199318731	199319187	1.727086	0.117071	0.486768	0.240506
Amp	3	199319390	199322822	1.577127	0.112195	0.492411	0.227848
Amp	3	199322963	199322963	1.243542	0.104053	0.483541	0.215190
Amp	3	199329601	199332487	1.112508	0.101666	0.501975	0.202532
Amp	3	199332518	199337204	0.746740	0.090484	0.476547	0.189873
Amp	4	25822	56707	0.000002	0.003477	0.274700	0.012658
Amp	4	58809	11083722	0.000002	0.008590	0.339300	0.025316
Amp	4	11085147	27907503	0.000002	0.003477	0.274700	0.012658
Amp	4	27911788	27932563	0.000002	0.009438	0.372800	0.025316
Amp	4	27933702	94822996	0.000002	0.003477	0.274700	0.012658
Amp	4	94823789	116715139	0.000002	0.010429	0.411950	0.025316
Amp	4	116720823	130982885	0.000002	0.013318	0.350700	0.037975
Amp	4	130986341	131018702	0.000002	0.018811	0.371525	0.050633
Amp	4	131023045	134569236	0.000002	0.013318	0.350700	0.037975
Amp	4	134571370	135938653	0.000002	0.010429	0.411950	0.025316
Amp	4	135941430	136244480	0.000002	0.013194	0.347433	0.037975
Amp	4	136248776	138238664	0.000002	0.015927	0.314550	0.050633
Amp	4	138241547	143255851	0.000002	0.019703	0.311300	0.063291
Amp	4	143260111	150394471	0.000002	0.015927	0.314550	0.050633
Amp	4	150395429	150444728	0.000002	0.022143	0.349860	0.063291
Amp	4	150444961	151876039	0.000002	0.015927	0.314550	0.050633
Amp	4	151883888	152298219	0.000002	0.023715	0.374700	0.063291
Amp	4	152298737	157627853	0.000002	0.015927	0.314550	0.050633
Amp	4	157634850	157953762	0.000002	0.021557	0.340600	0.063291
Amp	4	157954545	158039178	0.000002	0.028699	0.453440	0.063291
Amp	4	158040712	158076489	0.000002	0.015927	0.314550	0.050633
Amp	4	158076643	159123733	0.000002	0.022043	0.348280	0.063291
Amp	4	159126106	160915239	0.000002	0.015927	0.314550	0.050633
Amp	4	160923945	161083680	0.000002	0.024110	0.380940	0.063291
Amp	4	161087777	163513731	0.000002	0.015927	0.314550	0.050633
Amp	4	163517839	163883276	0.000002	0.018952	0.299440	0.063291
Amp	4	163884108	165963586	0.000002	0.015927	0.314550	0.050633
Amp	4	165965762	191188945	0.000002	0.021547	0.340440	0.063291
Amp	5	77120	250432	0.715150	0.089977	0.473877	0.189873
Amp	5	257082	1981877	0.830740	0.093767	0.462973	0.202532
Amp	5	1983355	1990292	0.746740	0.090043	0.474224	0.189873
Amp	5	1990863	6726322	0.636315	0.086253	0.486712	0.177215
Amp	5	6728769	27058468	0.548475	0.082201	0.499528	0.164557
Amp	5	27059520	33618989	0.636315	0.086253	0.486712	0.177215
Amp	5	33621158	34945646	0.436979	0.078765	0.478651	0.164557
Amp	5	34945751	37322362	0.830740	0.093054	0.525090	0.177215
Amp	5	37325900	37621701	1.072216	0.100513	0.529371	0.189873
Amp	5	37621968	39656200	0.830740	0.093054	0.525090	0.177215
Amp	5	39658597	40139017	0.564661	0.083051	0.468647	0.177215
Amp	5	40139974	41640384	0.436979	0.078765	0.478651	0.164557
Amp	5	41640515	43845068	0.214628	0.069079	0.454772	0.151899
Amp	5	43856469	46417527	0.150026	0.065534	0.470651	0.139241
Amp	5	46418397	63055883	0.008169	0.056667	0.447666	0.126582
Amp	5	63059504	63295657	0.035304	0.058811	0.422369	0.139241
Amp	5	63296002	63457759	0.150026	0.065432	0.469924	0.139241
Amp	5	63458527	63654729	0.115629	0.063288	0.499976	0.126582
Amp	5	63655456	72998083	0.150026	0.065433	0.469930	0.139241
Amp	5	73001839	73820933	0.035304	0.058812	0.422376	0.139241
Amp	5	73821303	93937500	0.000002	0.054760	0.432603	0.126582
Amp	5	93938613	103888491	0.000002	0.048293	0.423908	0.113924
Amp	5	103888936	104420558	0.000002	0.048644	0.426989	0.113924
Amp	5	104422173	104551827	0.000002	0.041456	0.409375	0.101266
Amp	5	104552587	106348682	0.000002	0.029295	0.330614	0.088608
Amp	5	106358578	116289365	0.000002	0.037277	0.368113	0.101266
Amp	5	116289846	119186811	0.000002	0.044695	0.392322	0.113924
Amp	5	119187135	123705973	0.000002	0.048747	0.385100	0.126582
Amp	5	123706589	126755868	0.000002	0.051456	0.369548	0.139241
Amp	5	126757268	127702588	0.127958	0.064295	0.423277	0.151899
Amp	5	127703254	137899955	0.212479	0.068904	0.418725	0.164557
Amp	5	137900015	140490369	0.312624	0.073121	0.412609	0.177215
Amp	5	140497615	141014307	0.150026	0.065703	0.399271	0.164557
Amp	5	141014368	141280553	0.018386	0.057721	0.379994	0.151899
Amp	5	141288017	142097305	0.000002	0.044881	0.322330	0.139241
Amp	5	142098142	155558772	0.000002	0.039319	0.310622	0.126582
Amp	5	155560700	155943933	0.000002	0.049241	0.353639	0.139241
Amp	5	155945932	158072592	0.000002	0.039319	0.310622	0.126582
Amp	5	158072800	158156653	0.000002	0.045259	0.325039	0.139241
Amp	5	158158227	164921417	0.000002	0.039319	0.310622	0.126582
Amp	5	164925437	165957774	0.000002	0.044851	0.354322	0.126582
Amp	5	165958067	166047656	0.000002	0.050450	0.362320	0.139241
Amp	5	166049004	168097977	0.000002	0.054551	0.359127	0.151899
Amp	5	168103153	169580109	0.065606	0.060469	0.367463	0.164557
Amp	5	169580409	171258828	0.312624	0.073948	0.417280	0.177215
Amp	5	171261440	172475188	0.385619	0.076929	0.405162	0.189873
Amp	5	172481494	172554577	0.285037	0.072878	0.411237	0.177215
Amp	5	172556473	173295063	0.385619	0.076929	0.405162	0.189873
Amp	5	173297804	173441102	0.260746	0.071331	0.402509	0.177215
Amp	5	173442097	173656536	0.564661	0.083860	0.441662	0.189873
Amp	5	173660796	175353490	0.715150	0.089570	0.442252	0.202532
Amp	5	175359287	180002458	0.800777	0.092916	0.431784	0.215190
Amp	5	180003769	180722914	0.746740	0.090206	0.445394	0.202532
Amp	6	94649	239825	0.405554	0.077630	0.511067	0.151899
Amp	6	247294	327559	0.564661	0.083476	0.507277	0.164557
Amp	6	327897	418248	0.715150	0.089390	0.504414	0.177215
Amp	6	418583	1657372	0.564661	0.083476	0.507277	0.164557
Amp	6	1659814	1753844	0.800777	0.092213	0.520343	0.177215
Amp	6	1754922	5348895	0.564661	0.083476	0.507277	0.164557
Amp	6	5348925	6328606	0.636315	0.086497	0.488092	0.177215
Amp	6	6329147	6382368	0.830740	0.093595	0.492932	0.189873
Amp	6	6383186	11697642	0.636315	0.086497	0.488092	0.177215
Amp	6	11698021	11989741	0.548475	0.082629	0.502130	0.164557
Amp	6	11996258	12289853	0.636315	0.086083	0.485756	0.177215
Amp	6	12290642	12337198	0.548475	0.082629	0.502130	0.164557
Amp	6	12337924	12631243	0.715150	0.089962	0.507642	0.177215
Amp	6	12634565	15355372	0.548475	0.082629	0.502130	0.164557
Amp	6	15357567	17257200	0.357682	0.075090	0.494341	0.151899
Amp	6	17263440	25961809	0.522499	0.081650	0.537532	0.151899
Amp	6	25964204	30897673	0.405554	0.077825	0.558926	0.139241
Amp	6	30899388	31005753	0.285037	0.072118	0.569729	0.126582
Amp	6	31008643	31394272	0.464699	0.079853	0.573490	0.139241
Amp	6	31394498	31641357	0.564661	0.083109	0.547132	0.151899
Amp	6	31641585	31641585	0.775092	0.091247	0.554499	0.164557
Amp	6	31644203	31944130	1.027593	0.099043	0.558885	0.177215
Amp	6	31944806	32080620	1.770575	0.118224	0.622646	0.189873
Amp	6	32140985	32499966	1.490729	0.110992	0.584559	0.189873
Amp	6	32504484	32560895	1.027593	0.099043	0.558885	0.177215
Amp	6	32562241	32796598	0.899354	0.095787	0.582091	0.164557
Amp	6	32796819	32887354	0.681654	0.088052	0.579674	0.151899
Amp	6	32889411	32917826	0.899354	0.095367	0.579537	0.164557
Amp	6	32918421	32968730	0.655713	0.087571	0.576507	0.151899
Amp	6	32973316	32974073	0.494505	0.080333	0.576935	0.139241
Amp	6	32974970	33065134	0.602923	0.085750	0.564524	0.151899
Amp	6	33067158	33464212	0.436979	0.078435	0.563308	0.139241
Amp	6	33472341	33497430	0.239924	0.070297	0.555349	0.126582
Amp	6	33505035	33520286	0.405554	0.077009	0.553062	0.139241
Amp	6	33520753	34001130	0.312624	0.073987	0.584500	0.126582
Amp	6	34008793	34297492	0.522499	0.081357	0.584291	0.139241
Amp	6	34305083	34901398	0.655713	0.087301	0.574733	0.151899
Amp	6	34904415	37239342	0.464699	0.079932	0.574055	0.139241
Amp	6	37249075	37319132	0.214628	0.069319	0.547620	0.126582
Amp	6	37321200	39000413	0.115629	0.063375	0.556289	0.113924
Amp	6	39003106	40595767	0.212479	0.069000	0.545100	0.126582
Amp	6	40598704	41778611	0.494505	0.080666	0.579327	0.139241
Amp	6	41784615	42113427	0.385619	0.076581	0.604990	0.126582
Amp	6	42118651	42143632	0.115629	0.063172	0.554511	0.113924
Amp	6	42144472	42327881	0.008169	0.056047	0.491967	0.113924
Amp	6	42328329	44301684	0.115629	0.063995	0.561733	0.113924
Amp	6	44303972	44331114	0.000002	0.051506	0.508625	0.101266
Amp	6	44337811	44777712	0.095791	0.062946	0.552522	0.113924
Amp	6	44778308	44860414	0.212479	0.068671	0.542500	0.126582
Amp	6	44860546	45521325	0.095791	0.062946	0.552522	0.113924
Amp	6	45521457	46237643	0.008169	0.056162	0.492978	0.113924
Amp	6	46238203	47307091	0.127958	0.064459	0.565811	0.113924
Amp	6	65817442	66735251	0.000002	0.019077	0.502367	0.037975
Amp	6	66736017	67587251	0.000002	0.029057	0.573875	0.050633
Amp	6	67588711	77300412	0.000002	0.019077	0.502367	0.037975
Amp	6	77301333	79515925	0.000002	0.013232	0.522650	0.025316
Amp	6	79517063	81409258	0.000002	0.020406	0.537367	0.037975
Amp	6	81409330	91790676	0.000002	0.013232	0.522650	0.025316
Amp	6	91792881	97579809	0.000002	0.016751	0.441100	0.037975
Amp	6	97579878	119769258	0.000002	0.013232	0.522650	0.025316
Amp	6	119785933	136661551	0.000002	0.018404	0.484633	0.037975
Amp	6	136662533	155366108	0.000002	0.020999	0.414725	0.050633
Amp	6	155367123	155710616	0.000002	0.028895	0.456540	0.063291
Amp	6	155713104	155791186	0.000002	0.037511	0.493900	0.075949
Amp	6	155791911	159066919	0.000002	0.028895	0.456540	0.063291
Amp	6	159075986	159997163	0.000002	0.035397	0.466067	0.075949
Amp	6	160009230	170756662	0.000002	0.027501	0.434520	0.063291
Amp	7	52899	318351	1.615675	0.113769	0.449386	0.253165
Amp	7	326216	6803581	1.727086	0.117207	0.440920	0.265823
Amp	7	6833591	9997515	1.615675	0.113769	0.449386	0.253165
Amp	7	9998374	10037830	1.371722	0.107252	0.445943	0.240506
Amp	7	10037913	11819335	1.615675	0.113583	0.448651	0.253165
Amp	7	11819533	16958971	1.711111	0.116348	0.437692	0.265823
Amp	7	16960577	18407118	1.841829	0.120400	0.432347	0.278481
Amp	7	18409840	18605177	2.126562	0.129788	0.445792	0.291139
Amp	7	18605184	36364553	1.841829	0.120400	0.432347	0.278481
Amp	7	36364855	38050133	2.024611	0.126953	0.455877	0.278481
Amp	7	38051879	44646753	1.841829	0.120754	0.454267	0.265823
Amp	7	44647732	54877915	1.711111	0.116703	0.460975	0.253165
Amp	7	54878157	57484900	1.798280	0.119215	0.448476	0.265823
Amp	7	57485046	57640100	1.987140	0.125223	0.449664	0.278481
Amp	7	57646332	58023925	1.798280	0.119215	0.448476	0.265823
Amp	7	61067904	62022853	1.987140	0.125225	0.449673	0.278481
Amp	7	62023025	69393082	2.126562	0.129959	0.446383	0.291139
Amp	7	69403361	69690407	1.881986	0.122059	0.438305	0.278481
Amp	7	69690458	71626267	2.126562	0.129425	0.444548	0.291139
Amp	7	71635129	71946014	2.383333	0.136532	0.468957	0.291139
Amp	7	71948416	71997619	2.614809	0.141262	0.464987	0.303797
Amp	7	72005742	75201633	2.263135	0.133724	0.440175	0.303797
Amp	7	75202053	75910515	2.181946	0.131211	0.450683	0.291139
Amp	7	75912904	76329416	2.383333	0.136286	0.468113	0.291139
Amp	7	76332891	78827071	2.181946	0.131678	0.452287	0.291139
Amp	7	78829240	80619952	2.481303	0.138085	0.454529	0.303797
Amp	7	80620927	80883898	2.181946	0.131649	0.452187	0.291139
Amp	7	80883996	83319324	2.481303	0.138035	0.454367	0.303797
Amp	7	83320653	89330594	2.732754	0.144223	0.455744	0.316456
Amp	7	89331457	94086418	2.822175	0.146882	0.446296	0.329114
Amp	7	94088872	97233386	2.517041	0.139516	0.440872	0.316456
Amp	7	97233389	98063336	2.425035	0.137256	0.451800	0.303797
Amp	7	98071355	99766331	2.614809	0.141595	0.466083	0.303797
Amp	7	99776466	105266799	2.310111	0.134851	0.443883	0.303797
Amp	7	105267385	106406248	2.212195	0.132191	0.454048	0.291139
Amp	7	106406428	111320756	1.987140	0.125785	0.451682	0.278481
Amp	7	111321090	111535059	1.849147	0.121577	0.457362	0.265823
Amp	7	111537842	112506197	2.024611	0.126444	0.454050	0.278481
Amp	7	112506802	112809372	1.841829	0.120254	0.452386	0.265823
Amp	7	112810267	123168766	1.881986	0.122767	0.440845	0.278481
Amp	7	123169190	127113609	1.770575	0.118033	0.444029	0.265823
Amp	7	127114184	127456774	1.615675	0.113303	0.447545	0.253165
Amp	7	127457093	127884374	1.770575	0.118603	0.446171	0.265823
Amp	7	127885307	128135110	1.881986	0.122866	0.441200	0.278481
Amp	7	128135318	128800809	1.770575	0.118603	0.446171	0.265823
Amp	7	128801311	132286163	1.711111	0.116090	0.458555	0.253165
Amp	7	132287429	134850051	1.910253	0.123824	0.465814	0.265823
Amp	7	134853436	135910996	2.099160	0.128661	0.462009	0.278481
Amp	7	135911189	145005639	1.849147	0.121863	0.458438	0.265823
Amp	7	145010377	148723940	1.682024	0.115853	0.457620	0.253165
Amp	7	148728459	151504219	1.615675	0.113884	0.473516	0.240506
Amp	7	151504665	152197095	1.407346	0.108584	0.476561	0.227848
Amp	7	152197187	154403882	1.201537	0.103747	0.482118	0.215190
Amp	7	154409671	158810147	1.407346	0.108291	0.475278	0.227848
Amp	7	158810195	158819753	1.201537	0.103424	0.480618	0.215190
Amp	8	103565	270782	0.000002	0.026698	0.351525	0.075949
Amp	8	271424	2234501	0.000002	0.031511	0.355621	0.088608
Amp	8	2234553	5804833	0.000002	0.027490	0.361950	0.075949
Amp	8	5805502	14002555	0.000002	0.031333	0.353614	0.088608
Amp	8	14007145	15655875	0.000002	0.035385	0.349425	0.101266
Amp	8	15656067	16689526	0.000002	0.031333	0.353614	0.088608
Amp	8	16692554	25987152	0.000002	0.025892	0.340917	0.075949
Amp	8	25989057	29318137	0.000002	0.031890	0.359900	0.088608
Amp	8	29321401	29421901	0.000002	0.028047	0.369283	0.075949
Amp	8	29423945	32940943	0.000002	0.032099	0.362257	0.088608
Amp	8	32951250	33160648	0.000002	0.029151	0.383817	0.075949
Amp	8	33162068	34695883	0.000002	0.031828	0.359200	0.088608
Amp	8	34700480	35813716	0.000002	0.055366	0.546737	0.101266
Amp	8	35827292	37357223	0.054021	0.059046	0.518289	0.113924
Amp	8	37357722	39349328	0.187772	0.067501	0.592511	0.113924
Amp	8	39349470	39506110	0.000002	0.035508	0.350637	0.101266
Amp	8	39507444	39852439	0.054021	0.059144	0.519156	0.113924
Amp	8	39864304	43881838	0.150026	0.065254	0.515510	0.126582
Amp	8	43886371	43905947	0.239924	0.070963	0.509645	0.139241
Amp	8	43943193	46966687	0.385619	0.076647	0.504592	0.151899
Amp	8	46982688	47062237	0.000002	0.053010	0.380709	0.139241
Amp	8	47064078	48414589	0.008169	0.056487	0.371875	0.151899
Amp	8	48418370	48609798	0.000002	0.050377	0.361800	0.139241
Amp	8	48612569	48808916	0.008169	0.056297	0.370625	0.151899
Amp	8	48809655	50611549	0.095791	0.062608	0.380462	0.164557
Amp	8	50619006	50881878	0.008169	0.056687	0.373192	0.151899
Amp	8	50884722	53007617	0.000002	0.054010	0.387891	0.139241
Amp	8	53008029	53477499	0.065606	0.060397	0.397617	0.151899
Amp	8	53478353	53605255	0.212479	0.068522	0.416400	0.164557
Amp	8	53611853	55903078	0.065606	0.060397	0.397617	0.151899
Amp	8	55908513	57591559	0.214628	0.069416	0.421838	0.164557
Amp	8	57591624	61223406	0.591757	0.084129	0.511246	0.164557
Amp	8	61228854	64929411	0.115629	0.063029	0.414942	0.151899
Amp	8	64933101	65496694	0.164074	0.066097	0.401669	0.164557
Amp	8	65499122	67763922	0.115629	0.063029	0.414942	0.151899
Amp	8	67765654	71149834	0.150026	0.065632	0.398838	0.164557
Amp	8	71151021	88999778	0.212479	0.068730	0.387836	0.177215
Amp	8	89005753	89467067	0.115629	0.063047	0.383131	0.164557
Amp	8	89467203	96218916	0.212479	0.068590	0.387043	0.177215
Amp	8	96219621	96328215	0.405554	0.077780	0.438900	0.177215
Amp	8	96328629	101307157	0.212479	0.068495	0.386507	0.177215
Amp	8	101308239	106202762	0.239924	0.070811	0.372940	0.189873
Amp	8	106203093	108522628	0.164074	0.066759	0.376714	0.177215
Amp	8	108523968	108533619	0.385619	0.076871	0.404853	0.189873
Amp	8	108535430	111138373	0.164074	0.066759	0.376714	0.177215
Amp	8	111141868	114181806	0.127958	0.064157	0.389877	0.164557
Amp	8	114183153	114561024	0.285037	0.072405	0.408571	0.177215
Amp	8	114561859	114661865	0.436979	0.078490	0.413380	0.189873
Amp	8	114662212	116422201	0.285037	0.072405	0.408571	0.177215
Amp	8	116428760	118534394	0.464699	0.079382	0.418080	0.189873
Amp	8	118541510	119517634	0.591757	0.084616	0.445647	0.189873
Amp	8	119518606	119564954	0.522499	0.081518	0.459993	0.177215
Amp	8	119565108	122296680	0.591757	0.084736	0.446278	0.189873
Amp	8	122306042	124435049	0.775092	0.091915	0.453830	0.202532
Amp	8	124436316	124858798	0.591757	0.084938	0.447338	0.189873
Amp	8	124861508	125704886	0.405554	0.077759	0.438784	0.177215
Amp	8	125708636	126748390	0.775092	0.091407	0.481412	0.189873
Amp	8	126756591	127021988	1.654116	0.114972	0.567673	0.202532
Amp	8	127027548	128733772	1.770575	0.118452	0.550452	0.215190
Amp	8	128734123	128810150	2.024611	0.126278	0.586822	0.215190
Amp	8	128823745	128823871	1.449527	0.109635	0.509481	0.215190
Amp	8	128824007	128832344	1.615675	0.113791	0.499416	0.227848
Amp	8	128834543	128919726	1.327454	0.106017	0.465299	0.227848
Amp	8	128922588	129194318	1.072216	0.100309	0.466140	0.215190
Amp	8	129195819	129267212	1.711111	0.116330	0.510560	0.227848
Amp	8	129268067	129424604	1.072216	0.100309	0.466140	0.215190
Amp	8	129431430	131111191	0.930288	0.096829	0.478092	0.202532
Amp	8	131118311	131137808	1.849147	0.121726	0.565669	0.215190
Amp	8	131139578	141820894	0.930288	0.096829	0.478092	0.202532
Amp	8	141828111	144381361	1.371722	0.107121	0.497798	0.215190
Amp	8	144381376	144385752	1.449527	0.109815	0.481965	0.227848
Amp	8	144386645	146035977	1.577127	0.112840	0.469178	0.240506
Amp	8	146036328	146207959	1.407346	0.108028	0.474121	0.227848
Amp	8	146209944	146268947	1.490729	0.110921	0.461199	0.240506
Amp	9	30910	58908	1.615675	0.113784	0.749075	0.151899
Amp	9	68775	68775	1.770575	0.118210	0.718354	0.164557
Amp	9	78018	84140	1.987140	0.125075	0.705778	0.177215
Amp	9	85377	334508	1.849147	0.121023	0.735446	0.164557
Amp	9	336739	684826	2.310111	0.134501	0.758971	0.177215
Amp	9	689065	2096280	1.849147	0.121023	0.735446	0.164557
Amp	9	2097020	2160512	2.383333	0.136282	0.769021	0.177215
Amp	9	2160691	2261488	2.678187	0.143780	0.757240	0.189873
Amp	9	2265401	2339392	3.307139	0.156733	0.773869	0.202532
Amp	9	2342431	2565009	2.678187	0.143780	0.757240	0.189873
Amp	9	2565408	4813425	2.383333	0.136819	0.772050	0.177215
Amp	9	4814003	5253237	2.126562	0.129841	0.789031	0.164557
Amp	9	5256232	5292737	2.481303	0.138122	0.779400	0.177215
Amp	9	5301555	5400723	2.856457	0.147680	0.833336	0.177215
Amp	9	5401674	5455262	3.307139	0.156333	0.823353	0.189873
Amp	9	5455732	5460374	2.614809	0.141073	0.796057	0.177215
Amp	9	5460954	5462681	2.212195	0.132792	0.806969	0.164557
Amp	9	5468671	5477675	2.678187	0.143351	0.808907	0.177215
Amp	9	5477980	5486918	2.310111	0.134697	0.818546	0.164557
Amp	9	5492365	5507194	3.253935	0.155557	0.877786	0.177215
Amp	9	5510209	5554748	3.765689	0.165084	0.931543	0.177215
Amp	9	5555601	5565572	3.423070	0.158219	0.961485	0.164557
Amp	9	5566410	5570991	2.425035	0.137359	0.904283	0.151899
Amp	9	5571140	5571140	1.987140	0.125991	0.829442	0.151899
Amp	9	5572394	5601409	2.648958	0.142033	0.863123	0.164557
Amp	9	5601912	5776991	2.126562	0.129913	0.789469	0.164557
Amp	9	5779972	5788124	2.324034	0.135294	0.763443	0.177215
Amp	9	5805583	7218807	2.614809	0.141371	0.744553	0.189873
Amp	9	7219073	8461712	2.181946	0.131085	0.690380	0.189873
Amp	9	8461762	11517480	1.910253	0.123587	0.697386	0.177215
Amp	9	11517495	19435222	2.099160	0.128818	0.678440	0.189873
Amp	9	19436239	20039456	1.530425	0.111372	0.628457	0.177215
Amp	9	20039820	21273847	1.327454	0.106142	0.645015	0.164557
Amp	9	21275667	21889343	1.072216	0.100386	0.660875	0.151899
Amp	9	21890112	21900799	0.715150	0.089828	0.645127	0.139241
Amp	9	21904576	21958712	0.127958	0.064770	0.511680	0.126582
Amp	9	21966858	21966858	0.065606	0.060343	0.529678	0.113924
Amp	9	21967182	21981923	0.000002	0.055578	0.548837	0.101266
Amp	9	21983964	21987723	0.054021	0.059630	0.523422	0.113924
Amp	9	21989228	22001380	0.548475	0.082401	0.650970	0.126582
Amp	9	22001477	22014351	0.655713	0.087392	0.627636	0.139241
Amp	9	22016992	22072407	0.830740	0.093063	0.668364	0.139241
Amp	9	22072569	22096992	1.112508	0.101886	0.670750	0.151899
Amp	9	22103895	22474016	1.371722	0.107887	0.655623	0.164557
Amp	9	22474702	24172764	1.530425	0.111142	0.627157	0.177215
Amp	9	24173963	26132569	2.056203	0.127533	0.671673	0.189873
Amp	9	26148371	32425701	1.711111	0.116952	0.615947	0.189873
Amp	9	32426014	33123447	1.798280	0.119676	0.590900	0.202532
Amp	9	33124534	33250387	2.099160	0.128309	0.596259	0.215190
Amp	9	33250632	33531553	1.798280	0.119676	0.590900	0.202532
Amp	9	33534961	35116795	1.654116	0.114295	0.601953	0.189873
Amp	9	35124375	35988726	2.056203	0.127576	0.629906	0.202532
Amp	9	35989466	36836412	2.559903	0.140662	0.653665	0.215190
Amp	9	36837139	37027976	2.899946	0.148137	0.650155	0.227848
Amp	9	37035652	37237137	2.559903	0.140662	0.653665	0.215190
Amp	9	37238611	37630824	2.425035	0.137938	0.681069	0.202532
Amp	9	37631833	37891883	1.933524	0.124852	0.657553	0.189873
Amp	9	37892531	39332563	1.530425	0.111571	0.629579	0.177215
Amp	9	39332813	40572694	1.289918	0.105570	0.641539	0.164557
Amp	9	40575763	41942504	1.027593	0.099899	0.607077	0.164557
Amp	9	41962494	43054830	0.930288	0.096787	0.637183	0.151899
Amp	9	43060829	44190837	0.464699	0.079571	0.571464	0.139241
Amp	9	44191212	44325963	0.260746	0.071286	0.563160	0.126582
Amp	9	44336683	44795721	0.436979	0.078876	0.566473	0.139241
Amp	9	44804684	67678355	0.591757	0.084516	0.556400	0.151899
Amp	9	67699724	67832762	0.830740	0.093010	0.565215	0.164557
Amp	9	67840013	68812633	1.201537	0.103597	0.584586	0.177215
Amp	9	68822846	70130403	1.490729	0.110634	0.582673	0.189873
Amp	9	70133638	70133638	1.327454	0.106582	0.601429	0.177215
Amp	9	70139836	70301266	0.564661	0.083811	0.509315	0.164557
Amp	9	70301730	74198628	0.494505	0.080557	0.530333	0.151899
Amp	9	74202353	74493775	0.564661	0.083116	0.505092	0.164557
Amp	9	74501930	74919081	0.494505	0.080557	0.530333	0.151899
Amp	9	74919374	91871564	0.591757	0.084433	0.513092	0.164557
Amp	9	91874220	91979995	0.775092	0.091438	0.515971	0.177215
Amp	9	91985385	93978334	0.591757	0.084433	0.513092	0.164557
Amp	9	93979436	94155996	0.405554	0.077778	0.512042	0.151899
Amp	9	94156450	104382087	0.775092	0.091922	0.558600	0.164557
Amp	9	104384354	110102956	0.564661	0.083428	0.549233	0.151899
Amp	9	110104007	111681438	0.602923	0.085699	0.520785	0.164557
Amp	9	111681724	111757044	0.800777	0.092243	0.520514	0.177215
Amp	9	111757326	113099465	0.602923	0.085699	0.520785	0.164557
Amp	9	113103507	116504195	0.930288	0.096597	0.545086	0.177215
Amp	9	116507338	120025179	0.636315	0.086487	0.488036	0.177215
Amp	9	120025745	120049129	0.988059	0.098648	0.556657	0.177215
Amp	9	120050553	123808552	0.655713	0.087295	0.492593	0.177215
Amp	9	123810932	123996304	0.522499	0.081801	0.497100	0.164557
Amp	9	124000747	125097128	0.681654	0.088116	0.497229	0.177215
Amp	9	125101893	127861090	0.800777	0.092462	0.486967	0.189873
Amp	9	127863523	135255103	0.681654	0.088586	0.499879	0.177215
Amp	9	135257690	136893330	0.899354	0.095367	0.502267	0.189873
Amp	9	136896288	140152752	1.112508	0.101927	0.503263	0.202532
Amp	9	140152957	140191749	0.899354	0.095080	0.469456	0.202532
Amp	10	94235	11888993	0.000002	0.030101	0.396333	0.075949
Amp	10	11889264	13832734	0.000002	0.027843	0.439920	0.063291
Amp	10	13834912	32795616	0.000002	0.034903	0.459550	0.075949
Amp	10	32800251	33544790	0.000002	0.026882	0.424740	0.063291
Amp	10	33544889	33642052	0.000002	0.029405	0.387167	0.075949
Amp	10	33645682	33716133	0.000002	0.036373	0.478917	0.075949
Amp	10	33716916	35356001	0.000002	0.029625	0.390067	0.075949
Amp	10	35358508	36564696	0.000002	0.026882	0.424740	0.063291
Amp	10	36569553	39116215	0.000002	0.029770	0.391967	0.075949
Amp	10	41753546	42199994	0.000002	0.022933	0.362340	0.063291
Amp	10	42200128	47430977	0.000002	0.015873	0.313500	0.050633
Amp	10	47432893	50783039	0.000002	0.010090	0.265700	0.037975
Amp	10	50783669	51329438	0.000002	0.014849	0.293275	0.050633
Amp	10	51405645	63447312	0.000002	0.010090	0.265700	0.037975
Amp	10	63449664	63637801	0.000002	0.007203	0.284500	0.025316
Amp	10	63639390	65154260	0.000002	0.015697	0.413367	0.037975
Amp	10	65154489	65637891	0.000002	0.018509	0.365550	0.050633
Amp	10	65638978	65892432	0.000002	0.010014	0.263700	0.037975
Amp	10	65892784	69840651	0.000002	0.016042	0.316825	0.050633
Amp	10	69844426	69897893	0.000002	0.013230	0.348400	0.037975
Amp	10	69902175	89616704	0.000002	0.016787	0.331550	0.050633
Amp	10	89618073	90937781	0.000002	0.012935	0.340633	0.037975
Amp	10	90937877	94418575	0.000002	0.016913	0.334025	0.050633
Amp	10	94423353	94426970	0.000002	0.022637	0.357660	0.063291
Amp	10	94427692	94566572	0.000002	0.041087	0.540983	0.075949
Amp	10	94567468	94568324	0.000002	0.029984	0.394783	0.075949
Amp	10	94568461	94800797	0.000002	0.024259	0.383300	0.063291
Amp	10	94801170	95194704	0.000002	0.031169	0.410395	0.075949
Amp	10	95196104	95470257	0.000002	0.038010	0.428967	0.088608
Amp	10	95473372	97216500	0.000002	0.031169	0.410395	0.075949
Amp	10	97216744	97532107	0.000002	0.037995	0.428795	0.088608
Amp	10	97532442	98535064	0.000002	0.046729	0.461446	0.101266
Amp	10	98537671	98600091	0.000002	0.037995	0.428795	0.088608
Amp	10	98600719	109470237	0.000002	0.031169	0.410395	0.075949
Amp	10	109470575	111142644	0.000002	0.038498	0.434481	0.088608
Amp	10	111144543	115093990	0.000002	0.044365	0.438109	0.101266
Amp	10	115096148	119692781	0.000002	0.051001	0.447674	0.113924
Amp	10	119694039	135299955	0.000002	0.055053	0.434917	0.126582
Amp	11	188510	4924693	0.312624	0.073380	0.483083	0.151899
Amp	11	4925074	6716330	0.214628	0.069491	0.499073	0.139241
Amp	11	6716682	23619345	0.054021	0.059895	0.473170	0.126582
Amp	11	23622171	35230645	0.000002	0.054465	0.478078	0.113924
Amp	11	35233299	35288218	0.065606	0.060568	0.478490	0.126582
Amp	11	35288444	40468222	0.000002	0.054465	0.478078	0.113924
Amp	11	40473088	40802126	0.000002	0.048609	0.480013	0.101266
Amp	11	40804283	45531150	0.000002	0.054276	0.476422	0.113924
Amp	11	45531240	47533131	0.115629	0.063499	0.557378	0.113924
Amp	11	47535850	50952936	0.000002	0.048609	0.480013	0.101266
Amp	11	50983306	61851638	0.000002	0.037896	0.427686	0.088608
Amp	11	61851852	62401536	0.000002	0.045114	0.445500	0.101266
Amp	11	62409355	62581740	0.000002	0.047870	0.420189	0.113924
Amp	11	62584842	65542517	0.000002	0.040652	0.401438	0.101266
Amp	11	65544368	67344369	0.000002	0.048596	0.426567	0.113924
Amp	11	67345602	67577612	0.018386	0.057341	0.452990	0.126582
Amp	11	67578186	67733840	0.115629	0.063258	0.499740	0.126582
Amp	11	67734671	68875239	0.000002	0.054086	0.427280	0.126582
Amp	11	68875772	70230045	0.035304	0.058851	0.464920	0.126582
Amp	11	70230704	71507247	0.150026	0.065615	0.471236	0.139241
Amp	11	71508137	72623956	0.212479	0.068718	0.452392	0.151899
Amp	11	72627191	72630991	0.127958	0.064666	0.464418	0.139241
Amp	11	72631750	74627954	0.164074	0.066495	0.437758	0.151899
Amp	11	74640094	76245471	0.285037	0.072453	0.440292	0.164557
Amp	11	76245559	77030738	0.187772	0.067400	0.409585	0.164557
Amp	11	77035171	78422832	0.285037	0.072957	0.443354	0.164557
Amp	11	78423138	79307333	0.164074	0.066109	0.401738	0.164557
Amp	11	79309434	81641918	0.260746	0.071984	0.437438	0.164557
Amp	11	81644145	83584571	0.357682	0.075301	0.424914	0.177215
Amp	11	83587031	86465517	0.239924	0.070116	0.395657	0.177215
Amp	11	86466082	86489947	0.312624	0.073044	0.384700	0.189873
Amp	11	86490476	86895883	0.436979	0.078238	0.386300	0.202532
Amp	11	86898026	87305863	0.564661	0.083884	0.414175	0.202532
Amp	11	87309810	87311135	0.715150	0.089970	0.418094	0.215190
Amp	11	87312529	87496436	0.591757	0.084476	0.392565	0.215190
Amp	11	87496474	88538808	0.800777	0.092044	0.403972	0.227848
Amp	11	88539739	88751092	0.930288	0.096408	0.423122	0.227848
Amp	11	88756926	89595203	0.775092	0.091823	0.403000	0.227848
Amp	11	89597951	96101535	0.899354	0.095671	0.397789	0.240506
Amp	11	96105139	96231602	1.243542	0.104041	0.410960	0.253165
Amp	11	96232200	100153283	0.899354	0.095671	0.397789	0.240506
Amp	11	100154156	102758563	1.327454	0.106900	0.422255	0.253165
Amp	11	102758764	105085966	1.577127	0.112742	0.445330	0.253165
Amp	11	105093294	105807287	1.327454	0.106523	0.420765	0.253165
Amp	11	105812443	107149506	1.577127	0.112241	0.443350	0.253165
Amp	11	107152130	107184130	1.798280	0.119324	0.448886	0.265823
Amp	11	107185038	107589723	1.577127	0.112241	0.443350	0.253165
Amp	11	107590233	107643025	1.449527	0.109138	0.453784	0.240506
Amp	11	107643213	107647041	1.682024	0.115401	0.455835	0.253165
Amp	11	107654049	110195616	1.798280	0.119113	0.448090	0.265823
Amp	11	110198401	116789149	2.160056	0.130870	0.469941	0.278481
Amp	11	116789980	117335238	2.481303	0.138859	0.498632	0.278481
Amp	11	117335486	117401005	2.899946	0.148911	0.534727	0.278481
Amp	11	117402230	117413289	2.856457	0.147082	0.553310	0.265823
Amp	11	117413538	117801275	2.517041	0.139735	0.525671	0.265823
Amp	11	117803462	117820644	2.856457	0.147305	0.528959	0.278481
Amp	11	117820784	117880221	2.648958	0.142111	0.534609	0.265823
Amp	11	117880242	118011559	2.310111	0.134100	0.529695	0.253165
Amp	11	118011767	118342323	1.987140	0.125518	0.495795	0.253165
Amp	11	118345061	118519684	2.160056	0.130775	0.491962	0.265823
Amp	11	118521167	127277630	1.910253	0.123205	0.486660	0.253165
Amp	11	127277784	127836821	2.181946	0.131476	0.519330	0.253165
Amp	11	127838254	128406451	2.099160	0.128216	0.533111	0.240506
Amp	11	128408329	128435255	1.841829	0.120335	0.500342	0.240506
Amp	11	128436359	129097547	1.577127	0.112767	0.494922	0.227848
Amp	11	129098379	129117874	1.327454	0.106504	0.494929	0.215190
Amp	11	129118377	130403948	1.112508	0.101246	0.470494	0.215190
Amp	11	130404843	134251340	1.289918	0.105737	0.491365	0.215190
Amp	11	134251576	134429213	1.407346	0.108391	0.475717	0.227848
Amp	11	134429752	134449982	1.201537	0.103134	0.479271	0.215190
Amp	12	31469	50946	0.187772	0.067330	0.379936	0.177215
Amp	12	61303	2534370	0.494505	0.080358	0.396769	0.202532
Amp	12	2536770	7037031	0.436979	0.078557	0.413733	0.189873
Amp	12	7040597	8296895	0.591757	0.084006	0.414781	0.202532
Amp	12	8300957	8340472	0.464699	0.079954	0.421093	0.189873
Amp	12	8344721	9369005	0.548475	0.082130	0.405519	0.202532
Amp	12	9369102	11627642	0.591757	0.084987	0.394941	0.215190
Amp	12	11628625	11923161	0.385619	0.076104	0.375762	0.202532
Amp	12	11924803	11926931	0.494505	0.080156	0.372488	0.215190
Amp	12	11930785	12974404	0.681654	0.088066	0.386511	0.227848
Amp	12	12975349	19489402	0.865597	0.094952	0.394800	0.240506
Amp	12	19489843	24257076	1.770575	0.118372	0.467570	0.253165
Amp	12	24258090	24273878	1.682024	0.115515	0.480300	0.240506
Amp	12	24275880	24530760	1.849147	0.121456	0.479750	0.253165
Amp	12	24534320	24783703	2.212195	0.132137	0.497086	0.265823
Amp	12	24786844	25080054	1.849147	0.121456	0.479750	0.253165
Amp	12	25082058	25459490	1.711111	0.116196	0.483132	0.240506
Amp	12	25461096	33432314	1.654116	0.114149	0.500989	0.227848
Amp	12	33432649	42438814	1.770575	0.118253	0.491684	0.240506
Amp	12	42441680	43335200	1.933524	0.124037	0.515732	0.240506
Amp	12	43335400	43521262	1.770575	0.118237	0.491616	0.240506
Amp	12	43524904	43605390	1.933524	0.124097	0.490185	0.253165
Amp	12	43618020	45828646	2.310111	0.134649	0.531865	0.253165
Amp	12	45834102	46939675	2.517041	0.139806	0.525938	0.265823
Amp	12	46944788	47761775	1.711111	0.116386	0.459725	0.253165
Amp	12	47761998	48278550	1.910253	0.123934	0.466229	0.265823
Amp	12	48291545	48949653	1.849147	0.121758	0.480945	0.253165
Amp	12	48952213	50912185	1.577127	0.112257	0.443415	0.253165
Amp	12	50916168	51701848	1.682024	0.115899	0.436000	0.265823
Amp	12	51702249	51724073	2.024611	0.126657	0.454814	0.278481
Amp	12	51724971	52973499	1.682024	0.115899	0.436000	0.265823
Amp	12	52978656	52982928	1.371722	0.107989	0.426555	0.253165
Amp	12	52985763	53758823	1.072216	0.100068	0.416074	0.240506
Amp	12	53760023	56517195	1.201537	0.103295	0.408015	0.253165
Amp	12	56517422	58692628	1.490729	0.110129	0.414295	0.265823
Amp	12	58692753	60488825	1.682024	0.115365	0.433990	0.265823
Amp	12	60495133	60958288	2.678187	0.143404	0.514950	0.278481
Amp	12	60959023	65392009	2.310111	0.134935	0.484541	0.278481
Amp	12	65396946	68346644	2.648958	0.142576	0.489717	0.291139
Amp	12	68346745	74280306	2.160056	0.130506	0.468636	0.278481
Amp	12	74283589	75923212	1.490729	0.110935	0.417329	0.265823
Amp	12	75927097	81342835	1.371722	0.107709	0.425450	0.253165
Amp	12	81348596	81746243	1.654116	0.114397	0.430352	0.265823
Amp	12	81756358	82079544	1.371722	0.107709	0.425450	0.253165
Amp	12	82083556	82154979	1.654116	0.114713	0.431538	0.265823
Amp	12	82155049	83615329	1.371722	0.107709	0.425450	0.253165
Amp	12	83615489	84085795	1.112508	0.101848	0.423474	0.240506
Amp	12	84092912	84105291	0.899354	0.095343	0.418450	0.227848
Amp	12	84109211	89689756	0.930288	0.096057	0.421583	0.227848
Amp	12	89690488	94840927	0.800777	0.092415	0.429459	0.215190
Amp	12	94841355	102103274	0.636315	0.086475	0.426969	0.202532
Amp	12	102104106	108377645	0.494505	0.080352	0.423187	0.189873
Amp	12	108379551	109592626	0.385619	0.076248	0.430257	0.177215
Amp	12	109594361	111134510	0.464699	0.079224	0.417247	0.189873
Amp	12	111141253	111404341	0.548475	0.082400	0.433973	0.189873
Amp	12	111405747	111424585	0.715150	0.089914	0.443950	0.202532
Amp	12	111424605	115734678	0.548475	0.082400	0.433973	0.189873
Amp	12	115735071	119114387	0.333560	0.074852	0.422379	0.177215
Amp	12	119115877	119257421	0.564661	0.083218	0.438280	0.189873
Amp	12	119266871	120718574	0.333560	0.074852	0.422379	0.177215
Amp	12	120731653	120831995	0.187772	0.067211	0.408439	0.164557
Amp	12	120834230	121177413	0.312624	0.073534	0.414943	0.177215
Amp	12	121178100	121253866	0.591757	0.084265	0.475493	0.177215
Amp	12	121260371	129124815	0.312624	0.073643	0.415557	0.177215
Amp	12	129125786	129246565	0.464699	0.079223	0.417240	0.189873
Amp	12	129247253	131799880	0.591757	0.084829	0.418844	0.202532
Amp	12	131805574	131903512	0.436979	0.078506	0.413467	0.189873
Amp	12	131906240	132288250	0.602923	0.085562	0.422463	0.202532
Amp	13	17942084	18000167	0.000002	0.047335	0.415493	0.113924
Amp	13	18017150	19468433	0.214628	0.069935	0.552483	0.126582
Amp	13	19472536	19598388	0.494505	0.080514	0.636063	0.126582
Amp	13	19602431	19627842	0.260746	0.071913	0.568113	0.126582
Amp	13	19627981	19642143	0.000002	0.047335	0.415493	0.113924
Amp	13	19644278	19661380	0.000002	0.054549	0.430933	0.126582
Amp	13	19662049	19771102	0.150026	0.065955	0.521043	0.126582
Amp	13	19778993	23117960	0.000002	0.047335	0.415493	0.113924
Amp	13	23118816	23390953	0.000002	0.044232	0.436792	0.101266
Amp	13	23393912	24945058	0.000002	0.048311	0.424059	0.113924
Amp	13	24945143	26767754	0.000002	0.053840	0.425333	0.126582
Amp	13	26770143	28487465	0.095791	0.062141	0.446285	0.139241
Amp	13	28490113	29597399	0.000002	0.050440	0.398473	0.126582
Amp	13	29598145	34477756	0.000002	0.054492	0.391349	0.139241
Amp	13	34479519	38034029	0.000002	0.046190	0.364903	0.126582
Amp	13	38035645	38257154	0.000002	0.054341	0.390267	0.139241
Amp	13	38258233	39863009	0.127958	0.064150	0.460712	0.139241
Amp	13	39863060	41169991	0.000002	0.054959	0.394703	0.139241
Amp	13	41170054	45856856	0.000002	0.046190	0.364903	0.126582
Amp	13	45866095	47531886	0.000002	0.050603	0.363421	0.139241
Amp	13	47532335	47770993	0.035304	0.058795	0.387069	0.151899
Amp	13	47773317	56402287	0.000002	0.050603	0.363421	0.139241
Amp	13	56407529	61511196	0.008169	0.056885	0.374494	0.151899
Amp	13	61511241	64404945	0.212479	0.068176	0.414303	0.164557
Amp	13	64405062	69423529	0.312624	0.073802	0.416452	0.177215
Amp	13	69424870	69425826	0.494505	0.080273	0.422769	0.189873
Amp	13	69428494	73484489	0.548475	0.082785	0.408752	0.202532
Amp	13	73484544	84839682	0.385619	0.076314	0.401922	0.189873
Amp	13	84845548	84911982	0.214628	0.069303	0.391067	0.177215
Amp	13	84915136	90219485	0.357682	0.075214	0.396129	0.189873
Amp	13	90226826	99428981	0.385619	0.076641	0.378415	0.202532
Amp	13	99440262	99466927	0.655713	0.087202	0.405231	0.215190
Amp	13	99468704	99994216	0.385619	0.076641	0.378415	0.202532
Amp	13	99997054	102056601	0.239924	0.070730	0.372509	0.189873
Amp	13	102058397	110681421	0.333560	0.074379	0.367246	0.202532
Amp	13	110682478	114123876	0.285037	0.072952	0.384216	0.189873
Amp	14	19270209	19493200	0.000002	0.017262	0.340925	0.050633
Amp	14	19494766	27297568	0.000002	0.025896	0.340967	0.075949
Amp	14	27303509	27393457	0.000002	0.033235	0.437600	0.075949
Amp	14	27394502	36671117	0.000002	0.024481	0.386800	0.063291
Amp	14	36674742	37616125	0.000002	0.031952	0.420700	0.075949
Amp	14	37623730	37652802	0.000002	0.041486	0.468200	0.088608
Amp	14	37655664	46992516	0.000002	0.031952	0.420700	0.075949
Amp	14	46993672	49757808	0.000002	0.043813	0.494457	0.088608
Amp	14	49758620	67806395	0.000002	0.031952	0.420700	0.075949
Amp	14	67812350	67875204	0.000002	0.027615	0.436320	0.063291
Amp	14	67876885	81446296	0.000002	0.031637	0.416550	0.075949
Amp	14	81452461	90776358	0.000002	0.027585	0.435840	0.063291
Amp	14	90779703	90819348	0.000002	0.035778	0.471083	0.075949
Amp	14	90820749	92497095	0.000002	0.027585	0.435840	0.063291
Amp	14	92501214	95832971	0.000002	0.031637	0.416550	0.075949
Amp	14	95833078	97146223	0.000002	0.039652	0.447500	0.088608
Amp	14	97150399	98157470	0.000002	0.032181	0.423717	0.075949
Amp	14	98160902	103881427	0.000002	0.046603	0.525943	0.088608
Amp	14	103883909	104436349	0.000002	0.053494	0.528250	0.101266
Amp	14	104437544	104520973	0.065606	0.060866	0.534267	0.113924
Amp	14	104527433	105100670	0.008169	0.056814	0.561037	0.101266
Amp	14	105115403	105115403	0.000002	0.042392	0.478429	0.088608
Amp	14	105125930	105125930	0.000002	0.035501	0.467433	0.075949
Amp	14	105149735	105149735	0.000002	0.028129	0.444440	0.063291
Amp	14	105150057	105150680	0.000002	0.024429	0.482475	0.050633
Amp	14	105153622	105153622	0.000002	0.005173	0.408700	0.012658
Amp	14	105155300	106356482	0.000002	0.009225	0.364400	0.025316
Amp	15	18276329	19794579	0.000002	0.010718	0.423350	0.025316
Amp	15	19803358	20073110	0.000002	0.016727	0.440467	0.037975
Amp	15	20073181	20089383	0.000002	0.019753	0.390125	0.050633
Amp	15	20224751	20224751	0.000002	0.022051	0.348400	0.063291
Amp	15	20232428	20232428	0.000002	0.027366	0.360317	0.075949
Amp	15	20232602	25106455	0.000002	0.031610	0.356743	0.088608
Amp	15	25114232	34273360	0.000002	0.026295	0.346217	0.075949
Amp	15	34281099	36852986	0.000002	0.020286	0.320520	0.063291
Amp	15	36854077	44180202	0.000002	0.015837	0.312775	0.050633
Amp	15	44189721	44388022	0.000002	0.022030	0.348080	0.063291
Amp	15	44391768	44416571	0.000002	0.029266	0.385333	0.075949
Amp	15	44421066	46089975	0.000002	0.022030	0.348080	0.063291
Amp	15	46091402	47524171	0.000002	0.028781	0.378950	0.075949
Amp	15	47524783	48291699	0.000002	0.034416	0.388414	0.088608
Amp	15	48299479	50060564	0.000002	0.040332	0.398275	0.101266
Amp	15	50062547	54471132	0.000002	0.043394	0.380900	0.113924
Amp	15	54471494	55596546	0.000002	0.037758	0.372862	0.101266
Amp	15	55599357	62172904	0.000002	0.044790	0.393156	0.113924
Amp	15	62174524	64803812	0.000002	0.051561	0.407330	0.126582
Amp	15	64813620	72532925	0.115629	0.063768	0.457973	0.139241
Amp	15	72547774	77126084	0.008169	0.056997	0.450280	0.126582
Amp	15	77127099	82314713	0.054021	0.059229	0.425373	0.139241
Amp	15	82315429	82619343	0.008169	0.056997	0.450280	0.126582
Amp	15	82648782	84511014	0.000002	0.049966	0.438589	0.113924
Amp	15	84512329	97338492	0.000002	0.052214	0.412490	0.126582
Amp	15	97339335	99815514	0.000002	0.055701	0.400036	0.139241
Amp	15	99815721	100124374	0.054021	0.059753	0.393375	0.151899
Amp	15	100128769	100217560	0.008169	0.056266	0.404091	0.139241
Amp	16	26113	3538151	0.000002	0.036487	0.360313	0.101266
Amp	16	3547655	3671336	0.000002	0.029463	0.332514	0.088608
Amp	16	3681563	8759435	0.000002	0.026492	0.348817	0.075949
Amp	16	8760561	8811769	0.000002	0.035566	0.401386	0.088608
Amp	16	8814459	10279521	0.000002	0.026492	0.348817	0.075949
Amp	16	10287637	10851659	0.000002	0.022441	0.354560	0.063291
Amp	16	10852057	10936827	0.000002	0.018828	0.371850	0.050633
Amp	16	10937687	11021333	0.000002	0.024795	0.391760	0.063291
Amp	16	11021507	11253200	0.000002	0.028513	0.375417	0.075949
Amp	16	11253255	11627567	0.000002	0.033777	0.381200	0.088608
Amp	16	11639733	11703663	0.000002	0.039741	0.392437	0.101266
Amp	16	11704291	11782917	0.000002	0.046114	0.404778	0.113924
Amp	16	11783275	26406959	0.000002	0.039741	0.392437	0.101266
Amp	16	26409171	32010033	0.000002	0.036582	0.412857	0.088608
Amp	16	32014456	32496111	0.000002	0.031318	0.412350	0.075949
Amp	16	32496390	33919657	0.000002	0.035370	0.399171	0.088608
Amp	16	34054840	45021271	0.000002	0.031318	0.412350	0.075949
Amp	16	45033387	45080906	0.000002	0.032890	0.433050	0.075949
Amp	16	45089476	46528023	0.000002	0.026927	0.425440	0.063291
Amp	16	46529207	46797175	0.000002	0.032218	0.424200	0.075949
Amp	16	46798252	57062876	0.000002	0.026927	0.425440	0.063291
Amp	16	57065744	60086327	0.000002	0.032425	0.426933	0.075949
Amp	16	60086330	60402014	0.000002	0.038486	0.434343	0.088608
Amp	16	60406455	62521051	0.000002	0.032425	0.426933	0.075949
Amp	16	62521340	71150734	0.000002	0.034427	0.388529	0.088608
Amp	16	71150750	88000163	0.000002	0.041268	0.407525	0.101266
Amp	16	88002181	88815024	0.000002	0.034427	0.388529	0.088608
Amp	17	514	60519	0.000002	0.003299	0.260600	0.012658
Amp	17	65209	139937	0.000002	0.006444	0.254550	0.025316
Amp	17	140070	2258367	0.000002	0.009024	0.237633	0.037975
Amp	17	2259092	5497177	0.000002	0.005725	0.226150	0.025316
Amp	17	5499057	5514490	0.000002	0.012659	0.333367	0.037975
Amp	17	5515157	7501560	0.000002	0.005725	0.226150	0.025316
Amp	17	7502033	7534279	0.000002	0.013587	0.357800	0.037975
Amp	17	7534652	7963121	0.000002	0.005725	0.226150	0.025316
Amp	17	7964763	10148698	0.000002	0.012671	0.333667	0.037975
Amp	17	10157411	10170302	0.000002	0.020972	0.414200	0.050633
Amp	17	10172142	10605304	0.000002	0.012671	0.333667	0.037975
Amp	17	10605610	10783644	0.000002	0.016723	0.330275	0.050633
Amp	17	10791358	11776046	0.000002	0.009777	0.257467	0.037975
Amp	17	11780217	13777776	0.000002	0.017476	0.345150	0.050633
Amp	17	13778011	14510705	0.000002	0.023571	0.372419	0.063291
Amp	17	14515084	15819299	0.000002	0.028108	0.444100	0.063291
Amp	17	15822926	18065802	0.000002	0.017476	0.345150	0.050633
Amp	17	18065982	18384390	0.000002	0.021840	0.345066	0.063291
Amp	17	18387392	18787250	0.000002	0.017476	0.345150	0.050633
Amp	17	18788769	18863458	0.000002	0.029199	0.461340	0.063291
Amp	17	18876236	19034141	0.000002	0.035149	0.462800	0.075949
Amp	17	19070812	21476173	0.000002	0.038490	0.434386	0.088608
Amp	17	21476920	21944094	0.000002	0.032539	0.428433	0.075949
Amp	17	21947886	22159777	0.000002	0.029959	0.473360	0.063291
Amp	17	22294526	24168722	0.000002	0.034616	0.455783	0.075949
Amp	17	24172731	24266060	0.000002	0.043380	0.571167	0.075949
Amp	17	24270267	24366607	0.000002	0.053415	0.602829	0.088608
Amp	17	24371926	24956126	0.000002	0.045087	0.508843	0.088608
Amp	17	24957346	26185484	0.000002	0.032929	0.433567	0.075949
Amp	17	26185629	26955326	0.000002	0.040051	0.452000	0.088608
Amp	17	26960181	27352718	0.000002	0.051937	0.512875	0.101266
Amp	17	27352798	35343630	0.000002	0.041901	0.472886	0.088608
Amp	17	35345798	36684045	0.000002	0.037187	0.419686	0.088608
Amp	17	36686238	38192758	0.000002	0.043727	0.431800	0.101266
Amp	17	38195343	38441868	0.000002	0.037187	0.419686	0.088608
Amp	17	38450800	38794104	0.000002	0.030015	0.395200	0.075949
Amp	17	38795200	39113577	0.000002	0.032648	0.368457	0.088608
Amp	17	39118689	41006737	0.000002	0.025527	0.336100	0.075949
Amp	17	41006823	47644446	0.000002	0.022894	0.361720	0.063291
Amp	17	47644842	48563605	0.000002	0.030584	0.483220	0.063291
Amp	17	48566382	49220927	0.000002	0.033799	0.445017	0.075949
Amp	17	49222628	51490960	0.000002	0.021839	0.287550	0.075949
Amp	17	51491477	51698783	0.000002	0.034104	0.449033	0.075949
Amp	17	51702624	54351304	0.000002	0.022761	0.299683	0.075949
Amp	17	54351613	54371239	0.000002	0.019546	0.308820	0.063291
Amp	17	54375536	55727590	0.000002	0.027295	0.359383	0.075949
Amp	17	55730151	59103036	0.000002	0.040406	0.532017	0.075949
Amp	17	59103874	59338031	0.000002	0.022944	0.362520	0.063291
Amp	17	59342527	59662094	0.000002	0.026349	0.346922	0.075949
Amp	17	59663266	59835377	0.000002	0.034738	0.392048	0.088608
Amp	17	59837591	65202483	0.000002	0.026349	0.346922	0.075949
Amp	17	65203957	67274640	0.000002	0.021692	0.342727	0.063291
Amp	17	67277459	78643088	0.000002	0.026550	0.349572	0.075949
Amp	18	68527	589010	0.681654	0.088882	0.438857	0.202532
Amp	18	589405	2193579	0.602923	0.085985	0.452854	0.189873
Amp	18	2195209	2764090	0.830740	0.093124	0.490454	0.189873
Amp	18	2766302	7349685	0.746740	0.090282	0.509450	0.177215
Amp	18	7355690	13112704	0.930288	0.096643	0.508987	0.189873
Amp	18	13113645	13736992	0.746740	0.090282	0.509450	0.177215
Amp	18	13739777	13775168	0.930288	0.096428	0.507854	0.189873
Amp	18	13778349	15219541	0.746740	0.090282	0.509450	0.177215
Amp	18	15239167	15392396	0.591757	0.084539	0.513739	0.164557
Amp	18	16783339	23317808	0.865597	0.094980	0.500227	0.189873
Amp	18	23319977	28460208	1.072216	0.100375	0.495600	0.202532
Amp	18	28462689	28960568	0.775092	0.091658	0.482734	0.189873
Amp	18	28967737	30042456	1.027593	0.099901	0.493263	0.202532
Amp	18	30043677	31559110	1.243542	0.104192	0.484189	0.215190
Amp	18	31559968	38305676	1.490729	0.110736	0.486006	0.227848
Amp	18	38311420	42217203	1.654116	0.114900	0.504284	0.227848
Amp	18	42220466	43003882	2.263135	0.133220	0.553916	0.240506
Amp	18	43004888	45674346	2.614809	0.141898	0.589995	0.240506
Amp	18	45675973	47659136	2.899946	0.148729	0.587480	0.253165
Amp	18	47668805	48009427	4.562818	0.180765	0.714020	0.253165
Amp	18	48011290	48157360	4.869333	0.187939	0.707010	0.265823
Amp	18	48158455	49946910	4.625952	0.181432	0.682529	0.265823
Amp	18	49951034	50839878	4.935913	0.188847	0.678132	0.278481
Amp	18	50840755	51219736	5.318372	0.196527	0.705709	0.278481
Amp	18	51225091	51401598	7.809297	0.236984	0.813987	0.291139
Amp	18	51407579	51487552	5.925312	0.206960	0.710861	0.291139
Amp	18	51488364	51593047	7.809297	0.232348	0.798065	0.291139
Amp	18	51607474	52131254	7.318248	0.224933	0.807714	0.278481
Amp	18	52132643	52465652	5.348386	0.197356	0.708687	0.278481
Amp	18	52468021	52536728	4.954357	0.189111	0.711419	0.265823
Amp	18	52537985	52584447	5.169248	0.194299	0.697709	0.278481
Amp	18	52586782	52660228	7.572710	0.229274	0.823300	0.278481
Amp	18	52669864	53002188	5.348386	0.197203	0.708137	0.278481
Amp	18	53004514	54533937	7.809297	0.232167	0.833691	0.278481
Amp	18	54534405	54619041	5.433449	0.199652	0.716932	0.278481
Amp	18	54620052	55086840	7.570801	0.228748	0.821414	0.278481
Amp	18	55093268	55494646	5.389189	0.198299	0.712073	0.278481
Amp	18	55497751	55522800	7.572710	0.229667	0.824714	0.278481
Amp	18	55523448	56003567	5.318372	0.196063	0.704046	0.278481
Amp	18	56005807	56109430	4.954357	0.189111	0.711419	0.265823
Amp	18	56119037	56489154	7.524605	0.227755	0.817846	0.278481
Amp	18	56489631	56876233	4.954357	0.189111	0.711419	0.265823
Amp	18	56877727	57425631	5.124532	0.193230	0.726915	0.265823
Amp	18	57425770	57433277	4.393402	0.177308	0.700365	0.253165
Amp	18	57435833	57576091	4.562818	0.180386	0.678595	0.265823
Amp	18	57586879	57909885	4.954357	0.189646	0.681000	0.278481
Amp	18	57910314	58003712	3.358705	0.157586	0.592824	0.265823
Amp	18	58003986	58068548	4.005023	0.170055	0.639729	0.265823
Amp	18	58074730	58172484	5.433449	0.199163	0.715178	0.278481
Amp	18	58177018	58922831	7.809297	0.232294	0.834146	0.278481
Amp	18	58922895	58943748	7.809297	0.239060	0.821118	0.291139
Amp	18	58944229	58944229	7.809297	0.235552	0.845846	0.278481
Amp	18	58944432	59134905	8.611735	0.250128	0.859135	0.291139
Amp	18	59143811	59144495	8.611735	0.257320	0.847013	0.303797
Amp	18	59144613	59227073	8.611735	0.252748	0.868135	0.291139
Amp	18	59229770	59471266	6.236046	0.210358	0.755378	0.278481
Amp	18	59473975	59526598	5.124532	0.193005	0.693063	0.278481
Amp	18	59530138	60025790	4.999029	0.190737	0.684919	0.278481
Amp	18	60028136	62364101	4.712243	0.183545	0.690477	0.265823
Amp	18	62370370	62431334	5.106018	0.192412	0.723834	0.265823
Amp	18	62434103	62447115	4.869333	0.187823	0.741901	0.253165
Amp	18	62448483	63748550	5.106018	0.192845	0.725463	0.265823
Amp	18	63754685	64007307	4.625952	0.181089	0.715301	0.253165
Amp	18	64008406	64191174	4.802909	0.186522	0.701678	0.265823
Amp	18	64200430	64228794	4.625952	0.181089	0.715301	0.253165
Amp	18	64229210	64450079	4.935913	0.188016	0.707296	0.265823
Amp	18	64457072	64725259	7.570801	0.228246	0.819610	0.278481
Amp	18	64729485	65346421	4.935913	0.188016	0.707296	0.265823
Amp	18	65346921	68942375	4.135054	0.172605	0.681791	0.253165
Amp	18	68942887	72102232	3.548931	0.160298	0.666500	0.240506
Amp	18	72103918	72936129	4.199725	0.174349	0.688680	0.253165
Amp	18	72937000	73724249	3.874535	0.167423	0.696127	0.240506
Amp	18	73724640	75434581	3.307139	0.156058	0.648874	0.240506
Amp	18	75441415	75507191	3.678834	0.163315	0.679048	0.240506
Amp	18	75511583	75735014	3.828930	0.166763	0.658715	0.253165
Amp	18	75735222	75992434	3.978169	0.169968	0.639405	0.265823
Amp	18	75992502	76116029	3.765689	0.165677	0.654425	0.253165
Amp	19	183484	317816	0.000002	0.052011	0.342408	0.151899
Amp	19	317933	1011253	0.008169	0.056849	0.345469	0.164557
Amp	19	1015485	1683588	0.212479	0.068318	0.415162	0.164557
Amp	19	1692824	1824720	0.065606	0.060225	0.396483	0.151899
Amp	19	1833762	2327889	0.008169	0.056959	0.409073	0.139241
Amp	19	2328089	2797083	0.000002	0.050473	0.362491	0.139241
Amp	19	2797381	2985534	0.000002	0.048262	0.381270	0.126582
Amp	19	3002538	4440783	0.000002	0.039825	0.349578	0.113924
Amp	19	4451272	6350906	0.000002	0.048287	0.381470	0.126582
Amp	19	6353648	6470457	0.000002	0.039825	0.349578	0.113924
Amp	19	6473782	6473782	0.000002	0.036477	0.360213	0.101266
Amp	19	6475406	6529028	0.000002	0.032943	0.371786	0.088608
Amp	19	6533437	6720475	0.000002	0.035486	0.350425	0.101266
Amp	19	6721207	8424641	0.000002	0.037835	0.332111	0.113924
Amp	19	8425044	9507586	0.000002	0.034744	0.343100	0.101266
Amp	19	9507641	10231927	0.000002	0.042662	0.374478	0.113924
Amp	19	10244553	10454030	0.000002	0.036492	0.360362	0.101266
Amp	19	10454844	11235235	0.000002	0.042420	0.372356	0.113924
Amp	19	11235602	11797585	0.000002	0.034503	0.340712	0.101266
Amp	19	11799262	12311386	0.000002	0.042941	0.376922	0.113924
Amp	19	12317282	12391752	0.000002	0.040397	0.398925	0.101266
Amp	19	12392826	12895045	0.000002	0.043623	0.382911	0.113924
Amp	19	12906174	12931030	0.000002	0.039734	0.392375	0.101266
Amp	19	12938353	16164015	0.000002	0.031296	0.353200	0.088608
Amp	19	16167813	16517010	0.000002	0.040289	0.397850	0.101266
Amp	19	16520945	16661552	0.000002	0.034361	0.387786	0.088608
Amp	19	16662578	17072599	0.000002	0.025368	0.334017	0.075949
Amp	19	17075073	17521608	0.000002	0.029575	0.333771	0.088608
Amp	19	17531975	19371611	0.000002	0.032743	0.323337	0.101266
Amp	19	19374155	19789188	0.000002	0.029518	0.333129	0.088608
Amp	19	19789682	19916002	0.000002	0.025311	0.333267	0.075949
Amp	19	19917348	21296620	0.000002	0.028005	0.316057	0.088608
Amp	19	21299228	21606759	0.000002	0.025656	0.337800	0.075949
Amp	19	21607468	24176899	0.000002	0.020818	0.328920	0.063291
Amp	19	24177197	24248785	0.000002	0.017649	0.348575	0.050633
Amp	19	24252646	24256785	0.000002	0.026208	0.414080	0.063291
Amp	19	24279522	24388578	0.000002	0.027939	0.367867	0.075949
Amp	19	32439821	32443503	0.000002	0.038529	0.434829	0.088608
Amp	19	32453966	34735062	0.000002	0.048453	0.478475	0.101266
Amp	19	34740982	36082303	0.018386	0.057572	0.568525	0.101266
Amp	19	36083115	36149925	0.000002	0.049014	0.553157	0.088608
Amp	19	36151787	37427131	0.000002	0.055837	0.551387	0.101266
Amp	19	37427617	37449955	0.127958	0.064403	0.635975	0.101266
Amp	19	37452019	37652709	0.187772	0.067086	0.588867	0.113924
Amp	19	37653128	37879121	0.260746	0.071723	0.629567	0.113924
Amp	19	37882428	38361899	0.385619	0.076244	0.602330	0.126582
Amp	19	38362806	39023198	0.212479	0.068390	0.540280	0.126582
Amp	19	39024504	39616743	0.000002	0.052565	0.461400	0.113924
Amp	19	39625119	44569846	0.000002	0.055673	0.439820	0.126582
Amp	19	44570737	45805570	0.127958	0.064272	0.461591	0.139241
Amp	19	45813832	45898595	0.075615	0.061578	0.486470	0.126582
Amp	19	45900847	47595120	0.127958	0.064822	0.465536	0.139241
Amp	19	47599358	49090460	0.212479	0.068500	0.450958	0.151899
Amp	19	49090671	51709781	0.075615	0.061675	0.406025	0.151899
Amp	19	51712404	52551397	0.464699	0.079154	0.481015	0.164557
Amp	19	52556061	53633069	0.075615	0.061675	0.406025	0.151899
Amp	19	53633076	54014686	0.212479	0.068227	0.414608	0.164557
Amp	19	54018992	54439624	0.239924	0.070056	0.395314	0.177215
Amp	19	54444737	57240176	0.800777	0.092291	0.486067	0.189873
Amp	19	57240758	59506379	0.655713	0.087587	0.461293	0.189873
Amp	19	59506532	60004412	0.239924	0.070056	0.395314	0.177215
Amp	19	60004800	60052350	0.333560	0.074108	0.390300	0.189873
Amp	19	60055324	61502605	0.239924	0.070056	0.395314	0.177215
Amp	19	61507028	62343304	0.312624	0.073043	0.384693	0.189873
Amp	19	62347298	62404317	0.127958	0.064444	0.363650	0.177215
Amp	19	62405107	62488531	0.075615	0.061335	0.372731	0.164557
Amp	19	62492200	63145875	0.150026	0.065322	0.368600	0.177215
Amp	19	63147572	63456909	0.239924	0.070041	0.368880	0.189873
Amp	19	63458686	63544635	0.164074	0.066797	0.376929	0.177215
Amp	19	63547635	63596527	0.214628	0.069911	0.368200	0.189873
Amp	19	63601492	63775155	0.150026	0.065390	0.368986	0.177215
Amp	19	63776701	63789654	0.115629	0.063561	0.386254	0.164557
Amp	20	9293	1541881	0.000002	0.054115	0.388645	0.139241
Amp	20	1545934	3972512	0.075615	0.061708	0.374992	0.164557
Amp	20	3972816	4024337	0.212479	0.068613	0.387171	0.177215
Amp	20	4024532	6305448	0.075615	0.061708	0.374992	0.164557
Amp	20	6305575	12899213	0.018386	0.057911	0.381250	0.151899
Amp	20	12900640	13004894	0.150026	0.065786	0.399777	0.164557
Amp	20	13008085	26197161	0.212479	0.068367	0.415462	0.164557
Amp	20	26200322	28262630	0.150026	0.065787	0.399785	0.164557
Amp	20	28262646	31336645	0.333560	0.074619	0.421064	0.177215
Amp	20	31341559	40100234	0.150026	0.065787	0.399785	0.164557
Amp	20	40100297	47409583	0.115629	0.063723	0.419508	0.151899
Amp	20	47413036	51139153	0.054021	0.059671	0.428545	0.139241
Amp	20	51139218	51444409	0.000002	0.054053	0.427020	0.126582
Amp	20	51444746	51974013	0.065606	0.060354	0.433455	0.139241
Amp	20	51976005	52055693	0.187772	0.067948	0.447325	0.151899
Amp	20	52056278	55342805	0.065606	0.060354	0.433455	0.139241
Amp	20	55346154	59992467	0.095791	0.062997	0.414733	0.151899
Amp	20	60001133	62246730	0.212479	0.068832	0.418285	0.164557
Amp	20	62246997	62386500	0.095791	0.062997	0.414733	0.151899
Amp	21	9758730	13463228	0.000002	0.027462	0.361583	0.075949
Amp	21	13471824	14177658	0.000002	0.031403	0.354400	0.088608
Amp	21	14202523	23480677	0.000002	0.033778	0.333562	0.101266
Amp	21	23485729	30595523	0.000002	0.029727	0.335486	0.088608
Amp	21	30601885	30616962	0.000002	0.039842	0.393438	0.101266
Amp	21	30617119	31610574	0.000002	0.029727	0.335486	0.088608
Amp	21	31610783	37936317	0.000002	0.032944	0.325325	0.101266
Amp	21	37937160	37950401	0.000002	0.038799	0.340567	0.113924
Amp	21	37950862	46921373	0.000002	0.032944	0.325325	0.101266
Amp	22	14432516	17443435	0.000002	0.018013	0.237167	0.075949
Amp	22	17446971	19315012	0.000002	0.026305	0.296871	0.088608
Amp	22	19316010	20175282	0.000002	0.024153	0.318017	0.075949
Amp	22	20175343	20628366	0.000002	0.020101	0.317600	0.063291
Amp	22	20633401	20709067	0.000002	0.029405	0.387167	0.075949
Amp	22	20710667	20903975	0.000002	0.027643	0.436760	0.063291
Amp	22	20909341	21049864	0.000002	0.018339	0.362200	0.050633
Amp	22	21049884	21110596	0.000002	0.010047	0.264567	0.037975
Amp	22	21110940	21553233	0.000002	0.005696	0.225000	0.025316
Amp	22	21581602	23204697	0.000002	0.008353	0.219967	0.037975
Amp	22	23206800	34677592	0.000002	0.005548	0.219150	0.025316
Amp	22	34680594	37725232	0.000002	0.008061	0.212267	0.037975
Amp	22	37725315	38604603	0.000002	0.014516	0.286700	0.050633
Amp	22	38607345	39098847	0.000002	0.012004	0.316100	0.037975
Amp	22	39102833	39760641	0.000002	0.005548	0.219150	0.025316
Amp	22	39768254	39809231	0.000002	0.014738	0.388100	0.037975
Amp	22	39809846	44126950	0.000002	0.005548	0.219150	0.025316
Amp	22	44128620	46099912	0.000002	0.007949	0.209333	0.037975
Amp	22	46101186	47656534	0.000002	0.005548	0.219150	0.025316
Amp	22	47659283	49364219	0.000002	0.008161	0.214900	0.037975
Amp	22	49371490	49379627	0.000002	0.005504	0.217400	0.025316
Amp	22	49380559	49535360	0.000002	0.002613	0.206400	0.012658
Amp	22	49547386	49570849	0.000002	0.006665	0.263250	0.025316
Del	1	218557	554636	0.249240	0.052517	0.319144	0.164557
Del	1	557616	557616	0.597381	0.062134	0.350612	0.177215
Del	1	593441	696950	1.043116	0.072306	0.380812	0.189873
Del	1	702396	742429	1.911160	0.088338	0.436167	0.202532
Del	1	747320	747774	2.289331	0.094834	0.440699	0.215190
Del	1	751219	751595	3.010440	0.104407	0.458232	0.227848
Del	1	751969	1355433	3.239819	0.107457	0.446793	0.240506
Del	1	1395461	1934403	3.619262	0.112997	0.446339	0.253165
Del	1	1938260	3132643	3.826827	0.115310	0.433784	0.265823
Del	1	3136357	5736741	3.469221	0.110996	0.438434	0.253165
Del	1	5737485	5990227	3.908035	0.116020	0.436456	0.265823
Del	1	5998142	6278096	4.676533	0.126902	0.455694	0.278481
Del	1	6278873	6356714	4.223484	0.120228	0.452285	0.265823
Del	1	6359636	6372213	4.071049	0.118503	0.468089	0.253165
Del	1	6377034	6818872	3.315858	0.108331	0.450430	0.240506
Del	1	6819040	8417980	2.937821	0.103307	0.453404	0.227848
Del	1	8418106	8469501	2.564212	0.098411	0.457322	0.215190
Del	1	8470455	8634855	2.169431	0.092712	0.457767	0.202532
Del	1	8638932	8726918	2.032601	0.090400	0.476105	0.189873
Del	1	8727475	8919723	1.730444	0.085517	0.482563	0.177215
Del	1	8924062	9036678	2.032601	0.090831	0.478378	0.189873
Del	1	9039330	9576784	1.730444	0.085517	0.482563	0.177215
Del	1	9578382	9627311	1.653798	0.083183	0.505498	0.164557
Del	1	9630480	10467312	1.043116	0.072301	0.475981	0.151899
Del	1	10467449	11693701	1.357197	0.078164	0.474998	0.164557
Del	1	11694927	16429284	1.478537	0.080063	0.451784	0.177215
Del	1	16432065	17062579	1.185212	0.075274	0.457437	0.164557
Del	1	17063437	19249069	1.653798	0.083543	0.471420	0.177215
Del	1	19252434	20366401	1.185212	0.075274	0.457437	0.164557
Del	1	20366457	20398657	0.893037	0.069734	0.459081	0.151899
Del	1	20402578	21899838	1.147162	0.074967	0.455567	0.164557
Del	1	21900715	23903625	1.531119	0.081276	0.458627	0.177215
Del	1	23904714	24879037	1.147162	0.074967	0.455567	0.164557
Del	1	24886271	24894618	0.842081	0.068471	0.450765	0.151899
Del	1	24894642	26436349	1.147162	0.074682	0.453837	0.164557
Del	1	26438252	26451650	0.893037	0.069449	0.457206	0.151899
Del	1	26459850	26520621	1.147162	0.074017	0.449798	0.164557
Del	1	26520968	27204744	1.478537	0.080478	0.454127	0.177215
Del	1	27213127	28375612	1.185212	0.075910	0.461298	0.164557
Del	1	28376190	28896629	1.588160	0.082207	0.463884	0.177215
Del	1	28899897	30339513	2.227179	0.093139	0.490532	0.189873
Del	1	30341627	30556782	2.786798	0.101903	0.503148	0.202532
Del	1	30561228	30956073	3.166306	0.106886	0.496704	0.215190
Del	1	30957444	31034580	2.350606	0.095954	0.473773	0.202532
Del	1	31035412	32355743	2.169431	0.092905	0.489298	0.189873
Del	1	32359592	32753097	1.857720	0.087922	0.496134	0.177215
Del	1	32754965	32932358	2.169431	0.092574	0.487558	0.189873
Del	1	32933097	33172955	1.798169	0.086711	0.489298	0.177215
Del	1	33178047	33411324	1.588160	0.082228	0.499692	0.164557
Del	1	33412877	33709624	1.185212	0.075930	0.499875	0.151899
Del	1	33709722	34877066	0.790405	0.067166	0.482373	0.139241
Del	1	34886855	35312000	0.893037	0.069496	0.457517	0.151899
Del	1	35317114	36325368	0.654865	0.064844	0.465700	0.139241
Del	1	36328345	37550346	0.317231	0.055228	0.436300	0.126582
Del	1	37552541	37725563	0.505743	0.060724	0.436109	0.139241
Del	1	37727437	38080265	0.317231	0.055228	0.436300	0.126582
Del	1	38081260	39202766	0.146592	0.048767	0.428067	0.113924
Del	1	39202849	39726004	0.431539	0.058933	0.465570	0.126582
Del	1	39726520	40049107	0.172961	0.049359	0.433267	0.113924
Del	1	40050682	40582445	-0.000000	0.039194	0.387038	0.101266
Del	1	40587504	41361809	0.051699	0.044889	0.394022	0.113924
Del	1	41365165	41365165	0.842081	0.068849	0.604344	0.113924
Del	1	41367519	41474773	1.419786	0.079910	0.631290	0.126582
Del	1	41477605	41486671	0.353171	0.056434	0.445830	0.126582
Del	1	41489363	41622769	0.073856	0.045373	0.398278	0.113924
Del	1	41626804	44047021	-0.000000	0.039678	0.391825	0.101266
Del	1	44047286	44085045	0.146592	0.048401	0.424856	0.113924
Del	1	44094787	45071637	-0.000000	0.039678	0.391825	0.101266
Del	1	45072231	45077697	-0.000000	0.033467	0.377700	0.088608
Del	1	45078079	45881078	-0.000000	0.040818	0.403075	0.101266
Del	1	45881891	48000957	0.102644	0.046557	0.408667	0.113924
Del	1	48001730	49084989	-0.000000	0.040818	0.403075	0.101266
Del	1	49087764	51040253	0.121308	0.047577	0.417622	0.113924
Del	1	51040818	51364297	0.267019	0.053799	0.425010	0.126582
Del	1	51367617	57806890	0.121308	0.047039	0.412900	0.113924
Del	1	57807728	58202784	0.317231	0.055449	0.438050	0.126582
Del	1	58204763	62641807	0.121308	0.047039	0.412900	0.113924
Del	1	62643671	74844884	0.267019	0.053871	0.472867	0.113924
Del	1	74846801	74901785	-0.000000	0.041928	0.414037	0.101266
Del	1	74905420	74939951	0.288555	0.054049	0.474433	0.113924
Del	1	74940621	75028723	-0.000000	0.041928	0.414037	0.101266
Del	1	75029825	76312214	0.267019	0.053995	0.473956	0.113924
Del	1	76313136	76608861	-0.000000	0.041928	0.414037	0.101266
Del	1	76609825	79767362	0.267019	0.053022	0.465411	0.113924
Del	1	79772511	80045249	0.026336	0.043180	0.379022	0.113924
Del	1	80047374	89047243	0.249240	0.052646	0.462111	0.113924
Del	1	89047470	89162320	0.597381	0.062201	0.491390	0.126582
Del	1	89170436	90249742	0.249240	0.052646	0.462111	0.113924
Del	1	90254928	92548891	0.102644	0.046424	0.458438	0.101266
Del	1	92549264	99428208	0.214977	0.051601	0.452944	0.113924
Del	1	99430922	104548885	0.431539	0.058247	0.460150	0.126582
Del	1	104549244	109166897	0.200315	0.050896	0.446756	0.113924
Del	1	109167809	109561671	0.051699	0.044251	0.436975	0.101266
Del	1	109564339	110452488	0.200315	0.050108	0.439833	0.113924
Del	1	110452545	111677051	0.353171	0.056357	0.445220	0.126582
Del	1	111686452	111778022	0.704787	0.065329	0.469182	0.139241
Del	1	111785010	112404675	0.267019	0.053438	0.422160	0.126582
Del	1	112405977	113454115	0.121308	0.047189	0.414211	0.113924
Del	1	113454159	113639375	-0.000000	0.036095	0.356438	0.101266
Del	1	113641874	114498543	-0.000000	0.030918	0.348929	0.088608
Del	1	114498544	115015410	-0.000000	0.036349	0.358950	0.101266
Del	1	115016588	115054881	0.051699	0.044937	0.394444	0.113924
Del	1	115054971	115800735	0.393726	0.057371	0.453230	0.126582
Del	1	115803507	116196222	0.550700	0.061653	0.442782	0.139241
Del	1	116197766	116478191	0.842081	0.068425	0.450467	0.151899
Del	1	116478246	116843578	1.185212	0.075438	0.458431	0.164557
Del	1	116844399	116855667	1.664806	0.084716	0.478043	0.177215
Del	1	116864186	116864186	3.315858	0.108551	0.612536	0.177215
Del	1	116868616	116878070	4.817720	0.128595	0.725643	0.177215
Del	1	116879075	116883333	6.106235	0.144442	0.815064	0.177215
Del	1	116883520	116889302	7.127351	0.156561	0.824557	0.189873
Del	1	116891875	116914082	6.320959	0.147283	0.831097	0.177215
Del	1	116919473	116931567	4.298646	0.121896	0.687840	0.177215
Del	1	116933322	116981713	2.786798	0.101537	0.572961	0.177215
Del	1	116987895	116988908	1.979341	0.089418	0.543385	0.164557
Del	1	116995581	117071909	1.097775	0.073828	0.448646	0.164557
Del	1	117071936	117187099	0.790405	0.067056	0.441450	0.151899
Del	1	117191688	118588816	0.431539	0.058468	0.419909	0.139241
Del	1	118593242	120046930	0.288555	0.054186	0.428070	0.126582
Del	1	120047324	120325425	0.121308	0.047487	0.416833	0.113924
Del	1	120325466	120832474	-0.000000	0.038258	0.377800	0.101266
Del	1	120857051	121041748	-0.000000	0.033218	0.374886	0.088608
Del	1	121045307	121045307	-0.000000	0.027361	0.360250	0.075949
Del	1	121045604	143553903	-0.000000	0.023138	0.365580	0.063291
Del	1	143560884	143560897	-0.000000	0.021239	0.419475	0.050633
Del	1	143560901	143964151	-0.000000	0.023700	0.374460	0.063291
Del	1	143966599	144723881	-0.000000	0.021370	0.422050	0.050633
Del	1	144724627	146842173	-0.000000	0.010489	0.276200	0.037975
Del	1	146851949	148024302	-0.000000	0.012914	0.255050	0.050633
Del	1	148024636	148132576	-0.000000	0.010489	0.276200	0.037975
Del	1	148133125	151946628	-0.000000	0.008028	0.317100	0.025316
Del	1	151954668	152102245	-0.000000	0.018468	0.486333	0.037975
Del	1	152103233	152151687	-0.000000	0.010453	0.275267	0.037975
Del	1	152151885	152857334	-0.000000	0.008028	0.317100	0.025316
Del	1	152859696	156852489	-0.000000	0.010928	0.287767	0.037975
Del	1	156853590	156885051	-0.000000	0.017819	0.351925	0.050633
Del	1	156887271	157205733	-0.000000	0.010928	0.287767	0.037975
Del	1	157208258	157311568	-0.000000	0.020835	0.411500	0.050633
Del	1	157312312	158660797	-0.000000	0.010928	0.287767	0.037975
Del	1	158664964	158679606	-0.000000	0.020146	0.397875	0.050633
Del	1	158679714	158683228	-0.000000	0.038819	0.613340	0.063291
Del	1	158683787	158946151	0.267019	0.053810	0.708500	0.075949
Del	1	158946318	159170764	-0.000000	0.038819	0.613340	0.063291
Del	1	159176740	159308687	-0.000000	0.020146	0.397875	0.050633
Del	1	159310261	169206322	-0.000000	0.010928	0.287767	0.037975
Del	1	169207259	169413364	-0.000000	0.013353	0.263725	0.050633
Del	1	169415045	171199989	-0.000000	0.010928	0.287767	0.037975
Del	1	171203259	171646561	-0.000000	0.022977	0.453800	0.050633
Del	1	171649359	172135734	-0.000000	0.010928	0.287767	0.037975
Del	1	172136824	174804704	-0.000000	0.008028	0.317100	0.025316
Del	1	174807403	175634498	-0.000000	0.015824	0.416700	0.037975
Del	1	175645000	176245952	-0.000000	0.008028	0.317100	0.025316
Del	1	176245956	176266679	-0.000000	0.020476	0.539200	0.037975
Del	1	176267683	178603338	-0.000000	0.008028	0.317100	0.025316
Del	1	178605758	178660780	-0.000000	0.020577	0.541867	0.037975
Del	1	178665283	180784081	-0.000000	0.008028	0.317100	0.025316
Del	1	180785778	180962740	-0.000000	0.020777	0.547133	0.037975
Del	1	180964968	183119898	-0.000000	0.008028	0.317100	0.025316
Del	1	183123570	183136078	-0.000000	0.018067	0.475767	0.037975
Del	1	183136553	187296939	-0.000000	0.008028	0.317100	0.025316
Del	1	187296967	189419872	-0.000000	0.010696	0.281667	0.037975
Del	1	189426373	189668601	-0.000000	0.018185	0.359150	0.050633
Del	1	189674276	190076435	-0.000000	0.010696	0.281667	0.037975
Del	1	190078210	191422959	-0.000000	0.008028	0.317100	0.025316
Del	1	191426334	192690570	-0.000000	0.014016	0.369100	0.037975
Del	1	192697443	192714857	-0.000000	0.027573	0.544575	0.050633
Del	1	192718022	193376478	-0.000000	0.014016	0.369100	0.037975
Del	1	193379810	193412553	-0.000000	0.032339	0.638700	0.050633
Del	1	193414368	193909527	-0.000000	0.014016	0.369100	0.037975
Del	1	193911240	202958821	-0.000000	0.008028	0.317100	0.025316
Del	1	202959659	203185930	-0.000000	0.017739	0.467133	0.037975
Del	1	203188432	203387858	-0.000000	0.029641	0.585400	0.050633
Del	1	203388859	203522061	-0.000000	0.017739	0.467133	0.037975
Del	1	203525065	203737256	-0.000000	0.024625	0.486350	0.050633
Del	1	203737459	204146069	-0.000000	0.028908	0.456740	0.063291
Del	1	204147245	204189162	-0.000000	0.019196	0.379125	0.050633
Del	1	204329357	204681064	-0.000000	0.021261	0.335920	0.063291
Del	1	204684305	204736581	-0.000000	0.016978	0.335325	0.050633
Del	1	204740206	205231109	0.102644	0.046746	0.738580	0.063291
Del	1	205231258	207175116	-0.000000	0.026549	0.419480	0.063291
Del	1	207177957	207486721	-0.000000	0.031506	0.414833	0.075949
Del	1	207488932	207989291	-0.000000	0.026549	0.419480	0.063291
Del	1	207992930	209024814	-0.000000	0.032108	0.422750	0.075949
Del	1	209024916	210584745	-0.000000	0.025222	0.398500	0.063291
Del	1	210592636	210617154	0.073856	0.045189	0.594983	0.075949
Del	1	210617809	212845281	-0.000000	0.025222	0.398500	0.063291
Del	1	212849464	212937705	-0.000000	0.015651	0.309100	0.050633
Del	1	212938622	213013825	-0.000000	0.022628	0.357520	0.063291
Del	1	213019721	213030758	-0.000000	0.028072	0.369617	0.075949
Del	1	213031724	214552934	-0.000000	0.038244	0.431614	0.088608
Del	1	214555385	214796559	-0.000000	0.032800	0.431867	0.075949
Del	1	214798340	215050518	-0.000000	0.027242	0.430420	0.063291
Del	1	215053556	215107762	-0.000000	0.031768	0.418283	0.075949
Del	1	215117216	215134509	-0.000000	0.027242	0.430420	0.063291
Del	1	215137945	218323234	-0.000000	0.032611	0.429383	0.075949
Del	1	218329136	219060122	-0.000000	0.039519	0.446000	0.088608
Del	1	219062578	220496092	0.214977	0.051503	0.508588	0.101266
Del	1	220496286	221283671	0.461765	0.059512	0.522381	0.113924
Del	1	221355970	222657523	0.214977	0.051503	0.508588	0.101266
Del	1	222659032	224370619	0.393726	0.057491	0.504644	0.113924
Del	1	224371678	224871303	0.620264	0.063724	0.503420	0.126582
Del	1	224872726	225006422	1.857720	0.087024	0.687490	0.126582
Del	1	225008737	225060761	0.550700	0.061881	0.488860	0.126582
Del	1	225066590	225329846	0.317231	0.055648	0.488467	0.113924
Del	1	225330114	226807770	0.172961	0.049659	0.490387	0.101266
Del	1	226858407	227240982	-0.000000	0.039487	0.445643	0.088608
Del	1	227244930	227251115	0.317231	0.055810	0.551125	0.101266
Del	1	227256100	228318446	-0.000000	0.039487	0.445643	0.088608
Del	1	228322699	229502278	0.172961	0.049681	0.490600	0.101266
Del	1	229508555	232703218	0.353171	0.056514	0.496067	0.113924
Del	1	232704025	233584028	0.654865	0.064271	0.507740	0.126582
Del	1	233584903	233671246	0.353171	0.056514	0.496067	0.113924
Del	1	233671582	239479699	0.172961	0.049681	0.490600	0.101266
Del	1	239482981	239552022	0.249240	0.052785	0.463333	0.113924
Del	1	239552392	239951352	0.353171	0.056990	0.450220	0.126582
Del	1	239951380	240275267	0.984794	0.071638	0.514491	0.139241
Del	1	240287613	241111602	0.353171	0.056990	0.450220	0.126582
Del	1	241114167	241375814	0.267019	0.053886	0.473000	0.113924
Del	1	241376581	243493282	0.172961	0.049681	0.490600	0.101266
Del	1	243500872	243927300	-0.000000	0.039487	0.445643	0.088608
Del	1	243927327	244266314	0.172961	0.049535	0.489163	0.101266
Del	1	244268579	247190999	-0.000000	0.039487	0.445643	0.088608
Del	2	2772	1841442	0.010556	0.042262	0.667740	0.063291
Del	2	1841469	2603270	0.146592	0.048025	0.632333	0.075949
Del	2	2603584	3000789	0.010556	0.042262	0.667740	0.063291
Del	2	3001798	4007775	-0.000000	0.039000	0.616200	0.063291
Del	2	4008483	8809340	0.102644	0.046278	0.609333	0.075949
Del	2	8816720	8890748	0.249240	0.052432	0.690350	0.075949
Del	2	8892300	11864629	0.102644	0.046903	0.617550	0.075949
Del	2	11866577	11901465	-0.000000	0.041628	0.657720	0.063291
Del	2	11904948	12578477	0.102644	0.046394	0.610850	0.075949
Del	2	12578610	14306534	-0.000000	0.035222	0.556500	0.063291
Del	2	14313376	14729689	-0.000000	0.027943	0.551875	0.050633
Del	2	14729942	15217311	-0.000000	0.036028	0.569240	0.063291
Del	2	15219406	21422598	-0.000000	0.027943	0.551875	0.050633
Del	2	21431248	21562495	-0.000000	0.014837	0.390700	0.037975
Del	2	21566397	21698403	-0.000000	0.028218	0.557300	0.050633
Del	2	21701744	21743314	-0.000000	0.014837	0.390700	0.037975
Del	2	21747586	22785596	-0.000000	0.027943	0.551875	0.050633
Del	2	22790624	23851326	-0.000000	0.033462	0.528700	0.063291
Del	2	23852006	23989660	-0.000000	0.027943	0.551875	0.050633
Del	2	23995166	24460563	-0.000000	0.034589	0.546503	0.063291
Del	2	24462957	24617313	-0.000000	0.040967	0.647283	0.063291
Del	2	24622855	24850219	0.172961	0.049843	0.656269	0.075949
Del	2	24853243	24933274	0.026336	0.043265	0.569652	0.075949
Del	2	24933447	26531052	-0.000000	0.034389	0.543343	0.063291
Del	2	26532000	27045705	-0.000000	0.027743	0.547925	0.050633
Del	2	27045922	29487204	-0.000000	0.014637	0.385433	0.037975
Del	2	29488734	30468387	-0.000000	0.025519	0.504000	0.050633
Del	2	30469143	30481158	0.267019	0.053391	0.843580	0.063291
Del	2	30483380	32907180	-0.000000	0.025519	0.504000	0.050633
Del	2	32910809	33047905	-0.000000	0.036661	0.579240	0.063291
Del	2	33048413	33757603	-0.000000	0.025519	0.504000	0.050633
Del	2	33757983	35584971	-0.000000	0.037814	0.597460	0.063291
Del	2	35585212	35659082	0.172961	0.049219	0.648050	0.075949
Del	2	35660078	40200606	-0.000000	0.037814	0.597460	0.063291
Del	2	40202907	43302118	-0.000000	0.025519	0.504000	0.050633
Del	2	43310238	44405883	-0.000000	0.035656	0.563360	0.063291
Del	2	44413047	44558993	0.102644	0.046608	0.613667	0.075949
Del	2	44562071	44734724	-0.000000	0.035656	0.563360	0.063291
Del	2	44738310	45719960	-0.000000	0.025519	0.504000	0.050633
Del	2	45729530	47872989	-0.000000	0.034852	0.550660	0.063291
Del	2	47875117	49790586	-0.000000	0.025519	0.504000	0.050633
Del	2	49792506	52296506	-0.000000	0.014637	0.385433	0.037975
Del	2	52297735	52452864	-0.000000	0.026008	0.513650	0.050633
Del	2	52453460	53801285	-0.000000	0.014637	0.385433	0.037975
Del	2	53805983	55709115	-0.000000	0.021762	0.429800	0.050633
Del	2	55712983	62415814	-0.000000	0.014637	0.385433	0.037975
Del	2	62417437	62472034	-0.000000	0.023405	0.616333	0.037975
Del	2	62474049	63415988	-0.000000	0.014605	0.384600	0.037975
Del	2	63422700	65111353	-0.000000	0.017647	0.348525	0.050633
Del	2	65115199	65777461	-0.000000	0.023027	0.363820	0.063291
Del	2	65778177	66432027	-0.000000	0.019985	0.394700	0.050633
Del	2	66437259	66471646	-0.000000	0.029784	0.470580	0.063291
Del	2	66477880	67058578	-0.000000	0.019985	0.394700	0.050633
Del	2	67059616	67784582	-0.000000	0.025899	0.409200	0.063291
Del	2	67795588	68185673	-0.000000	0.019985	0.394700	0.050633
Del	2	68191249	68295646	-0.000000	0.025899	0.409200	0.063291
Del	2	68302534	68830108	0.267019	0.053570	0.705333	0.075949
Del	2	68836027	68866670	0.505743	0.060781	0.685957	0.088608
Del	2	68866755	68896813	0.317231	0.055401	0.729450	0.075949
Del	2	68897043	69392597	0.146592	0.048190	0.761400	0.063291
Del	2	69394215	69604707	-0.000000	0.020519	0.405250	0.050633
Del	2	69605385	81865589	-0.000000	0.014605	0.384600	0.037975
Del	2	81873147	81881610	-0.000000	0.028020	0.553400	0.050633
Del	2	81882614	82991018	-0.000000	0.014605	0.384600	0.037975
Del	2	82999946	83643338	-0.000000	0.023918	0.472375	0.050633
Del	2	83643627	85091428	-0.000000	0.028971	0.572175	0.050633
Del	2	85093145	88399634	-0.000000	0.019658	0.517667	0.037975
Del	2	88400609	88520759	-0.000000	0.025067	0.495075	0.050633
Del	2	88520865	88602806	-0.000000	0.034695	0.548180	0.063291
Del	2	88605970	88911124	-0.000000	0.029286	0.578400	0.050633
Del	2	88911856	88911856	-0.000000	0.019658	0.517667	0.037975
Del	2	89077585	89904396	-0.000000	0.010532	0.277333	0.037975
Del	2	89904414	91638402	-0.000000	0.016277	0.321475	0.050633
Del	2	91638457	94691602	-0.000000	0.031294	0.494440	0.063291
Del	2	94693642	95870115	-0.000000	0.016277	0.321475	0.050633
Del	2	95878034	96893403	-0.000000	0.024762	0.489050	0.050633
Del	2	96895331	97389433	-0.000000	0.031941	0.504668	0.063291
Del	2	97528609	97697317	-0.000000	0.023735	0.375008	0.063291
Del	2	97697953	97890694	-0.000000	0.030611	0.403040	0.075949
Del	2	97891257	100237267	-0.000000	0.023735	0.375008	0.063291
Del	2	100242120	101427157	-0.000000	0.016556	0.326975	0.050633
Del	2	101427700	101812077	-0.000000	0.023735	0.375008	0.063291
Del	2	101812280	104961238	-0.000000	0.016556	0.326975	0.050633
Del	2	104964254	106398368	-0.000000	0.027653	0.436920	0.063291
Del	2	106406757	106707668	-0.000000	0.033301	0.438467	0.075949
Del	2	106713382	109726474	-0.000000	0.027653	0.436920	0.063291
Del	2	109727497	109861623	-0.000000	0.033099	0.435800	0.075949
Del	2	110061321	111113225	-0.000000	0.027653	0.436920	0.063291
Del	2	111114259	111114259	-0.000000	0.035966	0.473550	0.075949
Del	2	111117122	111726584	0.073856	0.045981	0.518929	0.088608
Del	2	111726645	112552371	-0.000000	0.037668	0.495967	0.075949
Del	2	112556435	112595680	0.051699	0.044849	0.506157	0.088608
Del	2	112602745	112832451	-0.000000	0.037668	0.495967	0.075949
Del	2	112904214	114348677	-0.000000	0.027653	0.436920	0.063291
Del	2	114349880	114427580	0.026336	0.043689	0.690280	0.063291
Del	2	114429669	115820369	-0.000000	0.027830	0.439720	0.063291
Del	2	115822181	115827255	0.010556	0.042609	0.561017	0.075949
Del	2	115827697	119146451	-0.000000	0.027830	0.439720	0.063291
Del	2	119147210	119152173	0.073856	0.045020	0.592767	0.075949
Del	2	119153792	133495325	-0.000000	0.027830	0.439720	0.063291
Del	2	133496643	135410007	-0.000000	0.037890	0.498883	0.075949
Del	2	135410426	136647553	0.051699	0.044572	0.503029	0.088608
Del	2	136652914	142128740	0.249240	0.052173	0.515211	0.101266
Del	2	142136192	142281762	0.010556	0.042114	0.475284	0.088608
Del	2	142283237	144844111	0.200315	0.050961	0.503236	0.101266
Del	2	144850960	144971052	1.097775	0.073435	0.725174	0.101266
Del	2	144971432	145534645	0.172961	0.049697	0.490761	0.101266
Del	2	145534902	145810631	-0.000000	0.039863	0.449884	0.088608
Del	2	145810801	145836117	0.200315	0.050126	0.494999	0.101266
Del	2	145839281	148090740	-0.000000	0.039863	0.449884	0.088608
Del	2	148092100	151284526	-0.000000	0.031016	0.408382	0.075949
Del	2	151284735	157684819	-0.000000	0.038213	0.431256	0.088608
Del	2	157687493	168352732	0.102644	0.046763	0.461786	0.101266
Del	2	168353652	175163586	-0.000000	0.039162	0.441971	0.088608
Del	2	175166623	175298861	0.172961	0.049661	0.490400	0.101266
Del	2	175302627	181240859	-0.000000	0.039162	0.441971	0.088608
Del	2	181243869	181912806	-0.000000	0.030611	0.403050	0.075949
Del	2	181913119	182090823	-0.000000	0.025028	0.329533	0.075949
Del	2	182092593	182324276	-0.000000	0.035237	0.397671	0.088608
Del	2	182328013	184633453	-0.000000	0.025028	0.329533	0.075949
Del	2	184633849	184673087	-0.000000	0.031601	0.356643	0.088608
Del	2	184679814	184694310	-0.000000	0.039908	0.394087	0.101266
Del	2	184695185	185059188	-0.000000	0.033334	0.376200	0.088608
Del	2	185059649	185256271	-0.000000	0.025028	0.329533	0.075949
Del	2	185257432	185407015	-0.000000	0.034533	0.389729	0.088608
Del	2	185408168	186172160	-0.000000	0.025028	0.329533	0.075949
Del	2	186173121	186413691	-0.000000	0.029962	0.338143	0.088608
Del	2	186414534	191685426	-0.000000	0.025028	0.329533	0.075949
Del	2	191688580	191713128	-0.000000	0.033532	0.378429	0.088608
Del	2	191714832	200096959	-0.000000	0.025028	0.329533	0.075949
Del	2	200097038	208127893	-0.000000	0.018346	0.289860	0.063291
Del	2	208130560	208150053	-0.000000	0.029877	0.472060	0.063291
Del	2	208150340	211714164	-0.000000	0.018641	0.294520	0.063291
Del	2	211714898	213036706	-0.000000	0.023459	0.308883	0.075949
Del	2	213048956	213081766	-0.000000	0.036030	0.406629	0.088608
Del	2	213082713	222357151	-0.000000	0.023459	0.308883	0.075949
Del	2	222358395	222378995	-0.000000	0.035710	0.403014	0.088608
Del	2	222380787	225418324	-0.000000	0.023459	0.308883	0.075949
Del	2	225421494	225575206	-0.000000	0.031944	0.360514	0.088608
Del	2	225575285	226662600	-0.000000	0.023459	0.308883	0.075949
Del	2	226662680	226738458	-0.000000	0.031992	0.361057	0.088608
Del	2	226738936	227233915	-0.000000	0.023459	0.308883	0.075949
Del	2	227234630	227246749	-0.000000	0.036341	0.410129	0.088608
Del	2	227251638	228102067	-0.000000	0.023459	0.308883	0.075949
Del	2	228106596	228125571	-0.000000	0.033376	0.376671	0.088608
Del	2	228127101	228941941	-0.000000	0.023459	0.308883	0.075949
Del	2	228943179	229234088	-0.000000	0.033087	0.373414	0.088608
Del	2	229235726	229462146	-0.000000	0.040424	0.399188	0.101266
Del	2	229464879	230994138	-0.000000	0.037843	0.373700	0.101266
Del	2	230997219	231024634	-0.000000	0.030506	0.344286	0.088608
Del	2	231025727	231025980	-0.000000	0.025687	0.338217	0.075949
Del	2	231034392	231112634	-0.000000	0.023961	0.378580	0.063291
Del	2	231113816	231770446	-0.000000	0.014333	0.283075	0.050633
Del	2	231779473	232394861	-0.000000	0.011908	0.313567	0.037975
Del	2	232423603	238256973	-0.000000	0.017246	0.340600	0.050633
Del	2	238259315	238320223	-0.000000	0.022894	0.361720	0.063291
Del	2	238321675	238341804	-0.000000	0.027296	0.359400	0.075949
Del	2	238342353	239731354	-0.000000	0.022894	0.361720	0.063291
Del	2	239739972	239843180	-0.000000	0.038018	0.600680	0.063291
Del	2	239846809	242738117	-0.000000	0.022896	0.361760	0.063291
Del	3	35333	209877	0.102644	0.046381	0.458012	0.101266
Del	3	210018	1942049	0.200315	0.050346	0.441922	0.113924
Del	3	1944926	1979767	0.550700	0.061875	0.488810	0.126582
Del	3	1980044	2351854	1.097775	0.073404	0.527173	0.139241
Del	3	2352092	2358818	0.550700	0.061875	0.488810	0.126582
Del	3	2359160	4484080	0.200315	0.050346	0.441922	0.113924
Del	3	4486102	5282598	0.431539	0.058991	0.466030	0.126582
Del	3	5282682	6718569	0.200315	0.050346	0.441922	0.113924
Del	3	6722535	7209022	0.550700	0.061318	0.484410	0.126582
Del	3	7213041	7243094	1.147162	0.074301	0.489150	0.151899
Del	3	7243362	11266171	0.620264	0.063329	0.454818	0.139241
Del	3	11267682	11500983	0.249240	0.052651	0.415940	0.126582
Del	3	11524596	12860006	-0.000000	0.039667	0.391712	0.101266
Del	3	12860594	25720364	-0.000000	0.038230	0.431457	0.088608
Del	3	25721029	30381821	-0.000000	0.040172	0.396700	0.101266
Del	3	30387180	36093370	-0.000000	0.035806	0.404100	0.088608
Del	3	36093503	45851314	-0.000000	0.033865	0.445883	0.075949
Del	3	45860364	46479910	-0.000000	0.039606	0.446985	0.088608
Del	3	46482914	47912452	0.172961	0.049915	0.492912	0.101266
Del	3	47920193	47977390	0.393726	0.057644	0.505989	0.113924
Del	3	47978300	48079030	0.172961	0.049915	0.492912	0.101266
Del	3	48079674	48098544	0.393726	0.057935	0.508544	0.113924
Del	3	48098697	48235972	0.654865	0.064796	0.511890	0.126582
Del	3	48237519	49430334	1.419786	0.079832	0.573336	0.139241
Del	3	49431885	49510404	0.893037	0.069523	0.549230	0.126582
Del	3	49511653	50058135	0.597381	0.062662	0.550033	0.113924
Del	3	50062915	50327462	0.353171	0.056920	0.562087	0.101266
Del	3	50335806	50926104	-0.000000	0.041885	0.472700	0.088608
Del	3	50926217	51207812	0.073856	0.045233	0.446675	0.101266
Del	3	51222348	54226811	-0.000000	0.037213	0.419971	0.088608
Del	3	54227653	54283142	0.102644	0.046294	0.457150	0.101266
Del	3	54283355	57606331	-0.000000	0.037213	0.419971	0.088608
Del	3	57611391	58018886	-0.000000	0.034714	0.457066	0.075949
Del	3	58019238	59776899	-0.000000	0.037453	0.422685	0.088608
Del	3	59779820	59866460	0.073856	0.045824	0.452512	0.101266
Del	3	59866518	59912037	0.172961	0.049656	0.435866	0.113924
Del	3	59912502	59995317	0.431539	0.058957	0.517511	0.113924
Del	3	59995994	60085537	0.200315	0.050586	0.499537	0.101266
Del	3	60085569	60187956	0.026336	0.043143	0.426037	0.101266
Del	3	60188341	60202911	0.288555	0.054037	0.474322	0.113924
Del	3	60210116	60263468	0.734899	0.066334	0.582266	0.113924
Del	3	60265054	60284982	1.357197	0.078897	0.623290	0.126582
Del	3	60285467	60301836	0.790405	0.067072	0.529870	0.126582
Del	3	60306681	60313046	1.357197	0.078875	0.566463	0.139241
Del	3	60315480	60326601	0.790405	0.067509	0.533320	0.126582
Del	3	60326935	60352582	1.730444	0.085157	0.672740	0.126582
Del	3	60353172	60357868	2.032601	0.090606	0.650718	0.139241
Del	3	60361822	60373343	2.709845	0.100966	0.664692	0.151899
Del	3	60374194	60380677	4.751178	0.127092	0.772331	0.164557
Del	3	60381838	60390288	6.198251	0.145646	0.885077	0.164557
Del	3	60392079	60394006	7.313622	0.158611	0.895021	0.177215
Del	3	60394299	60416799	7.586417	0.161037	0.848126	0.189873
Del	3	60420293	60425328	9.478577	0.183987	0.969000	0.189873
Del	3	60429806	60446144	9.986923	0.188500	0.992766	0.189873
Del	3	60446161	60447450	8.846174	0.175832	0.926046	0.189873
Del	3	60452453	60454420	8.234370	0.168496	0.887413	0.189873
Del	3	60454687	60454955	8.933949	0.176023	0.869112	0.202532
Del	3	60457980	60463734	7.407884	0.159728	0.788656	0.202532
Del	3	60463798	60472146	6.320959	0.147925	0.779073	0.189873
Del	3	60472965	60478506	4.905427	0.129943	0.684367	0.189873
Del	3	60479300	60480032	6.039999	0.143361	0.755033	0.189873
Del	3	60482851	60489298	4.590478	0.125425	0.660573	0.189873
Del	3	60489702	60507480	3.989312	0.117899	0.665286	0.177215
Del	3	60510771	60518523	3.010440	0.104776	0.591236	0.177215
Del	3	60519172	60540185	2.289331	0.094416	0.573761	0.164557
Del	3	60540254	60547792	2.097005	0.091991	0.605608	0.151899
Del	3	60548809	60565026	2.564212	0.098867	0.650875	0.151899
Del	3	60566259	60580517	3.541069	0.111334	0.732950	0.151899
Del	3	60581270	60583127	2.564212	0.098771	0.709354	0.139241
Del	3	60583519	60585612	3.010440	0.104940	0.690858	0.151899
Del	3	60586356	60618085	2.032601	0.090730	0.597308	0.151899
Del	3	60622518	60637031	1.653798	0.083952	0.602927	0.139241
Del	3	60638975	60703861	0.984794	0.071551	0.513863	0.139241
Del	3	60704911	60711072	1.419786	0.079672	0.524508	0.151899
Del	3	60711906	60731452	1.730444	0.085800	0.616200	0.139241
Del	3	60731987	60747877	2.289331	0.094096	0.675782	0.139241
Del	3	60749157	60752972	1.653798	0.083257	0.597936	0.139241
Del	3	60755680	60782129	2.227179	0.093073	0.612733	0.151899
Del	3	60782868	60783919	1.664806	0.084952	0.610109	0.139241
Del	3	60787614	60828726	1.097775	0.073301	0.579080	0.126582
Del	3	60828755	60832093	1.653798	0.083476	0.599509	0.139241
Del	3	60833339	60849354	0.933930	0.070510	0.557030	0.126582
Del	3	60849416	60866613	0.597381	0.062130	0.490830	0.126582
Del	3	60866955	60959580	0.214977	0.051956	0.456055	0.113924
Del	3	60959632	60976902	0.461765	0.059790	0.472340	0.126582
Del	3	60979239	61041688	0.353171	0.056029	0.491811	0.113924
Del	3	61042027	61067664	0.102644	0.046213	0.456350	0.101266
Del	3	61069991	67565456	-0.000000	0.038378	0.433128	0.088608
Del	3	67565518	67724085	0.146592	0.048967	0.483550	0.101266
Del	3	67732459	68828842	-0.000000	0.038378	0.433128	0.088608
Del	3	68831436	71106821	-0.000000	0.040627	0.401187	0.101266
Del	3	71107703	71156884	0.102644	0.046061	0.404311	0.113924
Del	3	71157111	71268195	0.288555	0.054135	0.427670	0.126582
Del	3	71269316	71497043	0.654865	0.064053	0.460018	0.139241
Del	3	71499890	71566554	0.431539	0.058619	0.463090	0.126582
Del	3	71573055	71621710	0.200315	0.050544	0.443666	0.113924
Del	3	71623899	78492728	-0.000000	0.040627	0.401187	0.101266
Del	3	78493623	78512819	0.317231	0.055762	0.489466	0.113924
Del	3	78513342	78702950	-0.000000	0.040627	0.401187	0.101266
Del	3	78707483	78759728	0.267019	0.053216	0.467122	0.113924
Del	3	78760886	80029319	-0.000000	0.040627	0.401187	0.101266
Del	3	80032352	85609676	-0.000000	0.029632	0.334414	0.088608
Del	3	85609963	85676891	-0.000000	0.037248	0.367825	0.101266
Del	3	85677385	86148158	-0.000000	0.033900	0.382585	0.088608
Del	3	86149145	90568640	-0.000000	0.026284	0.346066	0.075949
Del	3	90585540	100664530	-0.000000	0.019887	0.314220	0.063291
Del	3	100666843	101139305	-0.000000	0.017639	0.348374	0.050633
Del	3	101139500	103983420	-0.000000	0.009810	0.258333	0.037975
Del	3	103989488	103998432	-0.000000	0.016461	0.325099	0.050633
Del	3	104001175	107984138	-0.000000	0.019704	0.311320	0.063291
Del	3	107987030	108690716	-0.000000	0.022838	0.300700	0.075949
Del	3	108693793	113599333	-0.000000	0.019595	0.309600	0.063291
Del	3	113604015	115200594	-0.000000	0.023078	0.303866	0.075949
Del	3	115205834	116352658	-0.000000	0.030819	0.347814	0.088608
Del	3	116355586	117855591	-0.000000	0.039868	0.393700	0.101266
Del	3	117859150	118096879	0.172961	0.049172	0.431622	0.113924
Del	3	118097650	118687132	-0.000000	0.039868	0.393700	0.101266
Del	3	118688009	119554502	-0.000000	0.030819	0.347814	0.088608
Del	3	119554613	119705917	-0.000000	0.028367	0.373500	0.075949
Del	3	119706354	119908224	-0.000000	0.024884	0.393160	0.063291
Del	3	119915325	120318611	-0.000000	0.033273	0.438100	0.075949
Del	3	120319936	121570692	0.026336	0.043046	0.485800	0.088608
Del	3	121571577	123389343	-0.000000	0.033273	0.438100	0.075949
Del	3	123390184	128227974	-0.000000	0.025533	0.403420	0.063291
Del	3	128233372	131288914	-0.000000	0.018882	0.372924	0.050633
Del	3	131289602	131873038	-0.000000	0.020875	0.329820	0.063291
Del	3	131879192	132832665	-0.000000	0.012485	0.246574	0.050633
Del	3	132832757	132946739	-0.000000	0.017418	0.275200	0.063291
Del	3	132947742	133689946	-0.000000	0.012485	0.246574	0.050633
Del	3	133690058	137979179	-0.000000	0.015665	0.247500	0.063291
Del	3	137984755	138040167	-0.000000	0.023670	0.311650	0.075949
Del	3	138046527	139331003	-0.000000	0.015665	0.247500	0.063291
Del	3	139333888	140514463	-0.000000	0.026034	0.342783	0.075949
Del	3	140515976	145137802	-0.000000	0.022854	0.361100	0.063291
Del	3	145140249	151341340	-0.000000	0.024434	0.321716	0.075949
Del	3	151341789	162880657	-0.000000	0.022854	0.361100	0.063291
Del	3	162885011	163369861	-0.000000	0.012485	0.246574	0.050633
Del	3	163371201	177913255	-0.000000	0.009351	0.246233	0.037975
Del	3	177924441	178281267	-0.000000	0.018943	0.374124	0.050633
Del	3	178281694	178722001	-0.000000	0.024499	0.387080	0.063291
Del	3	178722887	179592167	-0.000000	0.018943	0.374124	0.050633
Del	3	179598469	182373290	-0.000000	0.009351	0.246233	0.037975
Del	3	182373334	187954613	-0.000000	0.007358	0.290649	0.025316
Del	3	187955510	188861397	-0.000000	0.013306	0.350399	0.037975
Del	3	188866537	188874229	-0.000000	0.025480	0.503224	0.050633
Del	3	188874612	188936645	-0.000000	0.013306	0.350399	0.037975
Del	3	188936661	188936661	-0.000000	0.021319	0.421049	0.050633
Del	3	188954048	188986751	0.010556	0.042115	0.475300	0.088608
Del	3	188988884	189747012	0.146592	0.048689	0.480800	0.101266
Del	3	189747631	189815185	0.288555	0.054348	0.477055	0.113924
Del	3	189815312	189858646	0.146592	0.048689	0.480800	0.101266
Del	3	189858874	190112563	0.010556	0.042740	0.482357	0.088608
Del	3	190112777	193556876	-0.000000	0.036167	0.476200	0.075949
Del	3	193562526	195628387	0.102644	0.046789	0.528042	0.088608
Del	3	195636635	199318155	-0.000000	0.036167	0.476200	0.075949
Del	3	199318183	199337204	-0.000000	0.016597	0.327799	0.050633
Del	4	25822	56707	0.102644	0.046699	0.335384	0.139241
Del	4	58809	58809	1.147162	0.074874	0.455002	0.164557
Del	4	58911	61420	1.653798	0.083231	0.438348	0.189873
Del	4	61566	1169515	2.227179	0.093264	0.460489	0.202532
Del	4	1175802	1599701	2.636667	0.099297	0.461437	0.215190
Del	4	1618262	2490647	2.169431	0.092386	0.456156	0.202532
Del	4	2589117	2726542	3.010440	0.104454	0.485406	0.215190
Del	4	2730530	2888482	2.169431	0.092386	0.456156	0.202532
Del	4	2892492	7179902	1.798169	0.086353	0.454793	0.189873
Del	4	7183221	7260486	2.415261	0.096816	0.478031	0.202532
Del	4	7261478	7274444	2.032601	0.090872	0.478593	0.189873
Del	4	7274504	9066075	1.478537	0.080409	0.453736	0.177215
Del	4	9070316	9074058	1.300505	0.077367	0.470154	0.164557
Del	4	9079820	9843352	1.478537	0.080624	0.454950	0.177215
Del	4	9843694	12927436	1.653798	0.083149	0.437920	0.189873
Del	4	12932918	13008049	1.979341	0.089995	0.473973	0.189873
Del	4	13012001	19749427	1.653798	0.083224	0.438313	0.189873
Del	4	19749583	19860215	1.979341	0.089508	0.441944	0.202532
Del	4	19860616	21555650	1.653798	0.083224	0.438313	0.189873
Del	4	21560865	21623422	2.169431	0.092630	0.457363	0.202532
Del	4	21623480	24828990	1.653798	0.083224	0.438313	0.189873
Del	4	24830872	24858065	2.489488	0.097835	0.515267	0.189873
Del	4	24859263	27424952	1.653798	0.083433	0.439413	0.189873
Del	4	27425012	27763325	1.857720	0.087933	0.434169	0.202532
Del	4	27766514	27907503	2.350606	0.095281	0.442776	0.215190
Del	4	27911788	27932563	2.169431	0.092425	0.456350	0.202532
Del	4	27933702	28741662	2.350606	0.095746	0.444935	0.215190
Del	4	28743444	29660617	1.911160	0.088397	0.436462	0.202532
Del	4	29664284	30966934	2.350606	0.095963	0.445947	0.215190
Del	4	30967499	31016792	3.166306	0.106863	0.469011	0.227848
Del	4	31019929	31420575	2.350606	0.095963	0.445947	0.215190
Del	4	31420983	33659459	1.979341	0.089791	0.417265	0.215190
Del	4	33661454	34455437	2.350606	0.095523	0.443900	0.215190
Del	4	34462883	35538096	2.169431	0.092916	0.458775	0.202532
Del	4	35539846	35582093	3.010440	0.104690	0.486500	0.215190
Del	4	35582875	37936846	2.169431	0.092916	0.458775	0.202532
Del	4	37939644	40641896	1.857720	0.087341	0.459993	0.189873
Del	4	40643519	40898155	2.350606	0.095095	0.469531	0.202532
Del	4	40898510	45524087	1.857720	0.087341	0.459993	0.189873
Del	4	45524193	45690050	1.531119	0.081848	0.431067	0.189873
Del	4	45692813	46297166	0.984794	0.071815	0.405243	0.177215
Del	4	46297873	47594948	1.300505	0.077637	0.438093	0.177215
Del	4	47595226	48775758	1.147162	0.074380	0.452000	0.164557
Del	4	48777028	48843667	1.478537	0.080636	0.455015	0.177215
Del	4	48849363	52423397	1.239421	0.076136	0.462670	0.164557
Del	4	52425867	52761019	0.893037	0.069880	0.460042	0.151899
Del	4	52762100	52900030	1.147162	0.074077	0.450162	0.164557
Del	4	52900072	53632556	1.653798	0.083624	0.471879	0.177215
Del	4	53634360	53991216	2.169431	0.092061	0.484853	0.189873
Del	4	53995244	54833051	1.653798	0.083624	0.471879	0.177215
Del	4	54833202	54836050	2.032601	0.090665	0.477500	0.189873
Del	4	54836600	55369997	1.653798	0.083624	0.471879	0.177215
Del	4	55373260	56073067	1.147162	0.074077	0.450162	0.164557
Del	4	56073764	59572530	1.531119	0.081872	0.461993	0.177215
Del	4	59572556	64331822	2.289331	0.094111	0.495653	0.189873
Del	4	64332489	64988770	1.979341	0.089434	0.504664	0.177215
Del	4	64988855	66072310	1.300505	0.077195	0.469108	0.164557
Del	4	66082434	68019581	0.842081	0.068584	0.416777	0.164557
Del	4	68020387	71515932	1.147162	0.074411	0.452192	0.164557
Del	4	71720608	86674907	0.597381	0.062532	0.411667	0.151899
Del	4	86677435	86946478	0.317231	0.055966	0.401936	0.139241
Del	4	86947043	97677399	0.597381	0.062929	0.414283	0.151899
Del	4	97678120	99471611	0.431539	0.058732	0.421800	0.139241
Del	4	99474637	99516235	0.842081	0.068959	0.453983	0.151899
Del	4	99516260	99624054	0.550700	0.061505	0.441718	0.139241
Del	4	99626927	99993401	0.214977	0.051277	0.405090	0.126582
Del	4	99995011	100272114	0.431539	0.058341	0.418991	0.139241
Del	4	100275982	102802620	0.893037	0.069829	0.459708	0.151899
Del	4	102807170	104586596	0.431539	0.058341	0.418991	0.139241
Del	4	104586794	105004868	0.214977	0.051277	0.405090	0.126582
Del	4	105009156	107237237	0.431539	0.058662	0.421300	0.139241
Del	4	107248252	108270949	0.267019	0.053486	0.384127	0.139241
Del	4	108285188	111325572	0.200315	0.050867	0.401850	0.126582
Del	4	111328469	112797027	0.505743	0.060532	0.434727	0.139241
Del	4	112798532	114413947	0.200315	0.050867	0.401850	0.126582
Del	4	114415842	115202505	0.288555	0.054659	0.392555	0.139241
Del	4	115206168	115660061	0.146592	0.048818	0.350600	0.139241
Del	4	115660990	115998802	0.288555	0.054553	0.391791	0.139241
Del	4	116000784	116202071	0.146592	0.048603	0.349055	0.139241
Del	4	116202607	118092175	0.288555	0.054263	0.389709	0.139241
Del	4	118095245	118237032	0.121308	0.047275	0.373470	0.126582
Del	4	118237956	124895020	0.288555	0.054395	0.390655	0.139241
Del	4	124897101	125700805	0.146592	0.048751	0.350118	0.139241
Del	4	125701023	126820216	0.288555	0.054520	0.391555	0.139241
Del	4	126820360	127156745	0.121308	0.047275	0.373470	0.126582
Del	4	127157116	129136790	0.288555	0.054115	0.388645	0.139241
Del	4	129145102	129184425	0.505743	0.060580	0.398817	0.151899
Del	4	129184903	129880419	0.288555	0.054115	0.388645	0.139241
Del	4	129881176	129900834	0.620264	0.063601	0.418708	0.151899
Del	4	129901475	130982885	0.288555	0.054115	0.388645	0.139241
Del	4	130986341	131018702	0.121308	0.047152	0.372500	0.126582
Del	4	131023045	133178181	0.288555	0.054303	0.389991	0.139241
Del	4	133183866	134569236	0.461765	0.059446	0.391350	0.151899
Del	4	134571370	135138129	0.704787	0.065025	0.395154	0.164557
Del	4	135143484	135411680	1.357197	0.078905	0.445250	0.177215
Del	4	135412127	135938653	0.704787	0.065025	0.395154	0.164557
Del	4	135941430	136244480	0.505743	0.060291	0.396917	0.151899
Del	4	136248776	138238664	0.288555	0.054711	0.392927	0.139241
Del	4	138241547	143255851	0.200315	0.050919	0.402260	0.126582
Del	4	143260111	146492399	0.267019	0.053103	0.381373	0.139241
Del	4	146495645	146966410	0.200315	0.050919	0.402260	0.126582
Del	4	146968109	147007485	0.461765	0.059732	0.428982	0.139241
Del	4	147008275	151338422	0.200315	0.050919	0.402260	0.126582
Del	4	151338803	151385687	0.550700	0.061161	0.439245	0.139241
Del	4	151386369	154501730	0.200315	0.050919	0.402260	0.126582
Del	4	154503741	154635582	0.505743	0.060961	0.437809	0.139241
Del	4	154638654	154689929	1.185212	0.075920	0.499808	0.151899
Del	4	154693027	154705188	0.620264	0.063386	0.417292	0.151899
Del	4	154705531	154781073	0.505743	0.060961	0.437809	0.139241
Del	4	154788921	156254792	0.200315	0.050919	0.402260	0.126582
Del	4	156255188	156565697	0.267019	0.053784	0.386264	0.139241
Del	4	156566057	158039178	0.597381	0.062078	0.408681	0.151899
Del	4	158040712	161056400	0.704787	0.065411	0.397498	0.164557
Del	4	161057335	162104405	1.043116	0.072503	0.409127	0.177215
Del	4	162104415	162790256	1.185212	0.075110	0.395578	0.189873
Del	4	162791085	163513731	1.043116	0.072503	0.409127	0.177215
Del	4	163517839	163883276	0.842081	0.068877	0.418559	0.164557
Del	4	163884108	164609216	1.043116	0.072460	0.408884	0.177215
Del	4	164612567	165079875	1.588160	0.082434	0.465162	0.177215
Del	4	165080702	165963586	1.043116	0.072573	0.409519	0.177215
Del	4	165965762	166919176	0.893037	0.069240	0.420767	0.164557
Del	4	166930677	168375955	0.505743	0.060946	0.401225	0.151899
Del	4	168378522	169800024	0.704787	0.065323	0.396962	0.164557
Del	4	169801079	172327317	1.097775	0.073854	0.416750	0.177215
Del	4	172329915	172614496	2.862417	0.102061	0.537520	0.189873
Del	4	172616934	172800008	3.010440	0.104595	0.516438	0.202532
Del	4	172802237	172864274	1.239421	0.076389	0.402313	0.189873
Del	4	172866786	173224491	0.790405	0.067857	0.382907	0.177215
Del	4	173225711	174233234	0.704787	0.065323	0.396962	0.164557
Del	4	174233525	174339427	1.300505	0.077634	0.438079	0.177215
Del	4	174342925	179750650	0.704787	0.065323	0.396962	0.164557
Del	4	179751651	182212701	0.505743	0.060946	0.401225	0.151899
Del	4	182213450	182451987	0.933930	0.070257	0.462525	0.151899
Del	4	182457452	183664913	0.461765	0.059837	0.393925	0.151899
Del	4	183665018	185711552	0.393726	0.057311	0.411600	0.139241
Del	4	185713719	186116724	0.893037	0.069427	0.457058	0.151899
Del	4	186119448	186507304	0.393726	0.057311	0.411600	0.139241
Del	4	186510880	186517517	2.097005	0.091886	0.659909	0.139241
Del	4	186520946	186541068	0.461765	0.059824	0.429645	0.139241
Del	4	186541743	186850703	0.984794	0.071928	0.473525	0.151899
Del	4	186852707	187048565	1.478537	0.080038	0.486385	0.164557
Del	4	187048732	187067768	1.911160	0.088724	0.500657	0.177215
Del	4	187073623	187090008	1.478537	0.080038	0.486385	0.164557
Del	4	187090708	187326536	0.790405	0.067934	0.447233	0.151899
Del	4	187327472	187399042	1.419786	0.079527	0.483277	0.164557
Del	4	187402837	189181335	0.790405	0.067934	0.447233	0.151899
Del	4	189181413	191188945	0.704787	0.065203	0.468273	0.139241
Del	5	77120	250432	-0.000000	0.041347	0.544400	0.075949
Del	5	257082	6726322	-0.000000	0.034458	0.544440	0.063291
Del	5	6728769	22984243	0.010556	0.042139	0.554833	0.075949
Del	5	22988004	25033261	-0.000000	0.029694	0.469160	0.063291
Del	5	25033736	25102703	-0.000000	0.037085	0.488283	0.075949
Del	5	25103129	25103129	0.051699	0.044327	0.500257	0.088608
Del	5	25103872	25738005	-0.000000	0.036935	0.486317	0.075949
Del	5	25749615	27058468	-0.000000	0.029694	0.469160	0.063291
Del	5	27059520	28867659	-0.000000	0.022013	0.434750	0.050633
Del	5	28871779	29001663	-0.000000	0.033905	0.535700	0.063291
Del	5	29006302	34945646	-0.000000	0.022013	0.434750	0.050633
Del	5	34945751	36481559	-0.000000	0.017378	0.457633	0.037975
Del	5	36484652	36500119	-0.000000	0.031414	0.620425	0.050633
Del	5	36503775	36943606	-0.000000	0.017378	0.457633	0.037975
[truncated: 1,255 more rows]
