# Supplementary material for: MutComFocal: an integrative approach to identifying recurrent and focal genomic alterations in tumor samples
Source: BMC Syst Biol. 2013 Mar 25;7:25. doi: 10.1186/1752-0509-7-25 (PMC3637169; doi:10.1186/1752-0509-7-25)
Supplement: Additional file 8 — GISTIC peak amplifications scores. [file 1752-0509-7-25-S8.txt]

cytoband	1q25.1	2p16.1	3q12.3	5p13.2	6p21.32	7q21.13	8q24.21	9p24.1	9p13.2	11q23.3	12q14.1	13q32.3	18q21.2	18q21.33	19q13.33
q value	1.9398e-05	2.3884e-09	0.0027548	0.084681	0.01696	0.001506	0.0094491	0.00017152	0.0012591	0.0012591	0.002098	0.22095	1.5513e-08	2.4449e-09	0.15821
residual q value	1.9398e-05	2.3884e-09	0.0027548	0.084681	0.01696	0.001506	0.0094491	0.00017152	0.057531	0.0012591	0.002098	0.22095	0.12608	2.4449e-09	0.15821
wide peak boundaries	chr1:172017518-175588211	chr2:60854354-61001391	chr3:102748375-126619117	chr5:34945647-39658596	chr6:31641586-32562240	chr7:83319325-99776465	chr8:127021989-128834542	chr9:5486919-5566409	chr9:35988727-37238610	chr11:116789150-117413537	chr12:58692629-68346744	chr13:90219486-99997053	chr18:50839879-51607473	chr18:58944230-59229769	chr19:54014687-62347297
genes in wide peak	hsa-mir-488	REL	hsa-mir-198	hsa-mir-580	AGER	hsa-mir-106b	MYC	PDCD1LG2	CCIN	FXYD2	hsa-mir-548c	hsa-mir-623	TCF4	BCL2	hsa-mir-935
	ASTN1	PAPOLG	hsa-mir-568	C9	AIF1	hsa-mir-591	FAM84B		CLTA	IL10RA	hsa-let-7i	hsa-mir-92a-1		KDSR	hsa-mir-373
	SERPINC1		hsa-mir-567	DAB2	CFB	hsa-mir-489			PAX5	CEP164	AVPR1A	DCT		VPS4B	hsa-mir-519a-2
	TNR		ADCY5	FYB	C2	ASNS			RECK	FXYD6	CPM	EBI2			hsa-mir-643
	GPR52		ADPRH	GDNF	C4A	AZGP1			MELK	DSCAML1	GNS	GPC5			hsa-mir-125a
	RABGAP1L		ALCAM	IL7R	C4B	CALCR			GNE	TMPRSS13	IFNG	GPR18			hsa-mir-150
	CACYBP		ATP6V1A	LIFR	CLIC1	KRIT1			ZCCHC7		LYZ	RANBP5			AP2A1
	KLHL20		CASR	PRLR	CREBL1	CDK6			RNF38		MDM2	PCCA			KLK3
	DARS2		CBLB	RAD1	CSNK2B	COL1A2			C9orf19		RAP1B	DNAJC3			BAX
	FAM5B		CD80	SKP2	CYP21A2	CYP3A7					YEATS4	RAP2A			CD33
	PAPPA2		CD86	SLC1A3	DOM3Z	CYP3A4					HMGA2	SLC15A1			SIGLEC6
	TNN		CD47	OSMR	HLA-DRA	CYP3A5					DYRK2	ZIC2			CD37
	MRPS14		CSTA	NUP155	HSPA1A	CYP51A1					USP15	STK24			CGB
	RFWD2		DRD3	NIPBL	HSPA1B	DLX5					TMEM5	CLDN10			ETFB
	ZBTB37		GAP43	WDR70	HSPA1L	DLX6					CCT2	TM9SF2			FCAR
	CENPL		GOLGB1	BXDC2	LTA	DYNC1I1					FRS2	GPC6			FCGRT
	RC3H1		GSK3B	AGXT2	LTB	GNG11					CPSF6	MBNL2			FLT3LG
			GTF2E1	C5orf42	MSH5	GNGT1					WIF1	FARP1			FPR1
			HCLS1	SPEF2	NEU1	GRM3					IRAK3	ABCC4			FPRL1
			HGD	LMBRD2	NOTCH4	MCM7					XPOT	SOX21			FPRL2
			ITGB5	EGFLAM	PBX2	NPTX2					MON2	DZIP1			FTL
			KPNA1	C5orf33	RNF5	LOC4951					GRIP1	DOCK9			GPR32
			LSAMP	UGT3A1	SKIV2L	PDK4					LEMD3	TGDS			GYS1
			CD200	CAPSL	TNF	PEX1					TBK1	OXGR1			HAS1
			MYLK	DNAJC21	TNXB	PFTK1					IL22	UGCGL2			HRC
			NDUFB4	UGT3A2	VARS	ABCB1					TMBIM4	ZIC5			PRMT1
			RPL24	RANBP3L	BAT2	ABCB4					SLC35E3	RNF113B			IL11
			SLC15A2	RICTOR	BAT3	PON1					IL26	GPR180			IRF3
			UPK1B		BAT4	PON2					CAND1	CLYBL			KCNA7
			UMPS		BAT5	PON3					MDM1	HS6ST3			KCNC3
			ZNF80		RDBP	SRI					NUP107	UBAC2			KIR2DL1
			ZNF148		LST1	TAC1					PPM1H				KIR2DL3
			B4GALT4		STK19	TAF6					SRGAP1				KIR2DL4
			NR1I2		PPT2	ZNF3					C12orf31				KIR2DS4
			KALRN		AGPAT1	ZKSCAN1					HELB				KIR3DL1
			STXBP5L		C6orf10	ZSCAN21					C12orf56				KIR3DL2
			GUCA1C		EHMT2	MTERF					BEST3				KLK1
			IQCB1		DDAH2	SHFM1					FLJ32549				KLK2
			DZIP3		C6orf48	TFPI2					MSRB3				LAIR1
			COX17		APOM	TRRAP					RASSF3				LAIR2
			CD96		BTNL2	FZD1					C12orf61				LHB
			POLQ		LSM2	BUD31					DPY19L2				LIM2
			PDIA5		C6orf47	SGCE					FAM19A2				MYBPC2
			HHLA2		LY6G5B	CLDN12					LRRC10				NDUFA3
			FSTL1		LY6G6D	AP4M1					LOC643752				NKG7
			MYH15		GPSM3	ATP5J2									CNOT3
			C3orf17		FKBPL	DMTF1									NTF4
			PVRL3		SLC44A4	ARPC1B									NUCB1
			ZBTB20		C6orf27	AKAP9									PEG3
			C3orf28		C6orf25	SLC25A13									POLD1
			SEC22A		LY6G6C	BET1									PPP2R1A
			ZBTB11		LY6G5C	SEMA3A									PRKCG
			MORC1		PRRT1	ARPC1A									PRRG2
			GTPBP8		EGFL8	STAG3									KLK7
			TAGLN3		ZBTB12	CPSF4									KLK6
			TRAT1		NCR3	DBF4									KLK10
			C3orf1		C6orf21	COPS6									PTPRH
			PLA1A		C6orf26	PDAP1									RPL28
			FBXO40			LMTK2									RPS9
			SEMA5B			PEG10									RPS11
			WDR5B			ZKSCAN5									RRAS
			PARP14			BRI3									CLEC11A
			GRAMD1C			DKFZP434B0335									SNRP70
			ROPN1			PTCD1									SPIB
			SIDT1			STEAP1									SYT5
			RG9MTD1			PILRB									TNNI3
			SLC35A5			ASB4									TNNT1
			IFT57			ADAM22									TULP2
			DPPA4			ANKIB1									NR1H2
			TMEM39A			CROT									ZNF28
			ABHD10			SAMD9									ZNF137
			WDR52			C7orf43									ZNF175
			EAF2			PPP1R9A									TEAD2
			MUC13			CCDC132									PPFIA3
			KTELC1			BAIAP2L1									SIGLEC5
			BBX			SLC25A40									NCR1
			PCNP			ACN9									NAPSA
			HEG1			SMURF1									KLK4
			CDGAP			GATAD1									ZNF432
			KIAA1407			CYP3A43									LILRB2
			KIAA1524			CASD1									RUVBL2
			POPDC2			ZNF655									LILRB1
			NFKBIZ			PVRIG									LILRB5
			ATG3			C7orf23									LILRB4
			CCDC14			STEAP4									KLK11
			ZBED2			GAL3ST4									LILRA1
			CEP97			FLJ21062									LILRB3
			HSPBAP1			OR2AE1									LILRA3
			C3orf52			DKFZP564O0523									LILRA2
			QTRTD1			ZNF394									KLK8
			NAT13			GTPBP10									PNKP
			PARP9			TRIM4									U2AF2
			SLC12A8			RUNDC3B									ATF5
			RETNLB			BHLHB8									SAPS1
			CCDC54			SAMD9L									RPL13A
			DIRC2			MGC26647									LILRA4
			C3orf15			ZNF804B									ZIM2
			PHLDB2			ZNF498									NUP62
			BOC			C7orf38									HSPBP1
			FAM55C			GPC2									PPP1R15A
			LRRC58			KIAA1324L									KLK5
			CCDC58			TMEM130									ZNF473
			ZPLD1			SEMA3D									KLK13
			CD200R1			CNPY4									PRPF31
			DTX3L			LOC253012									SIGLEC7
			DPPA2			LOC255374									DKKL1
			CCDC80			FAM133B									SIGLEC9
			BTLA			STEAP2									SIGLEC8
			CCDC52			ZNF789									DHDH
			IGSF11			GJC3									UBE2S
			C3orf30			GATS									SLC6A16
			PARP15			LOC389541									TFPT
			GPR156			MGC57359									CCDC106
			PTPLB												EPN1
			VSTM3												KLK14
			KIAA2018												KLK12
			ZDHHC23												SHANK1
			PLCXD2												NOSIP
			GCET2												ZNF580
			RABL3												HSD17B14
			SLC9A10												GP6
			ILDR1												VRK3
			TMPRSS7												ZNF581
			CD200R2												PTOV1
			ARGFX												PPP1R12C
			LOC730754												TRPM4
															EPS8L1
															PIH1D1
															FLJ10490
															ZNF444
															ZNF331
															KLK15
															NLRP2
															ZNF701
															ZNF83
															ZNF415
															SLC17A7
															NAT14
															RCN3
															TTYH1
															PRR12
															ZNF471
															USP29
															PLEKHA4
															ZNF71
															SCAF1
															CACNG8
															CACNG7
															CACNG6
															ZNF350
															TSKS
															ZNF667
															LIN7B
															ZNF649
															TSEN34
															MBOAT7
															ZSCAN5
															LENG1
															LILRA6
															TBC1D17
															ISOC2
															MYH14
															ZNF665
															ZNF613
															ZNF614
															FUZ
															ZNF611
															MED25
															BCL2L12
															SYT3
															AKT1S1
															ZNF528
															BRSK1
															ZNF347
															ZNF577
															SUV420H2
															C19orf48
															FIZ1
															GALP
															SIGLEC10
															SIGLEC12
															ZNF628
															KIR3DX1
															ZNF616
															ZNF766
															ZNF468
															ZNF160
															ATPBD3
															BC37295_3
															ZNF765
															NLRP12
															MYADM
															ACPT
															CGB5
															CGB7
															LRRC4B
															LENG9
															CGB8
															BIRC8
															FAM71E1
															RDH13
															PTH2
															ZIM3
															SIGLEC11
															CGB1
															CGB2
															LENG8
															KIR3DL3
															CLDND2
															ZNF816A
															COX6B2
															OSCAR
															ZNF813
															JOSD2
															C19orf41
															CPT1C
															ALDH16A1
															NLRP13
															NLRP8
															NLRP5
															ZNF787
															ZFP28
															ZNF480
															ZNF578
															TMEM190
															TMC4
															ZNF524
															ZNF784
															FLJ32658
															NLRP4
															ZNF582
															ZNF583
															CDC42EP5
															FLJ16287
															ZNF610
															ZNF600
															ZNF320
															ZNF579
															NLRP7
															LOC199800
															NLRP11
															TMEM86B
															IL4I1
															C19orf63
															KLK9
															FLJ40235
															ZNF615
															VSTM1
															LOC284417
															VN1R2
															VN1R4
															NLRP9
															ZNF677
															LOC342933
															C19orf51
															LILRA5
															ZNF808
															ZNF761
															ZNF470
															ZNF321
															LOC402665
															DPRX
															LOC554235
															LOC646643
															CEACAM18
															KIR3DP1
															SIGLEC14
