# Supplementary material for: MutComFocal: an integrative approach to identifying recurrent and focal genomic alterations in tumor samples
Source: BMC Syst Biol. 2013 Mar 25;7:25. doi: 10.1186/1752-0509-7-25 (PMC3637169; doi:10.1186/1752-0509-7-25)
Supplement: Additional file 9 — GISTIC peak deletions scores. [file 1752-0509-7-25-S9.txt]

cytoband	1p36.31	1p13.1	1q42.12	2q22.3	3p14.2	4p15.1	4q34.1	6q21	6q23.3	7q32.1	8p23.3	9p21.3	10q24.32	12q24.33	13q14.3	14q32.32	15q21.1	16q12.2	17p13.1	18q22.3	19p13.3
q value	2.106e-05	7.4585e-08	0.013877	0.079841	1.0306e-10	0.00068186	0.00097625	1.2391e-13	2.3425e-13	0.090549	9.1324e-08	1.1895e-22	0.14385	0.22138	0.0044606	0.18412	1.5049e-16	0.038038	3.7628e-09	0.013877	0.00068186
residual q value	0.00015526	7.4585e-08	0.041071	0.079841	1.0306e-10	0.00068186	0.057621	1.2391e-13	0.030305	0.090549	9.1324e-08	1.1895e-22	0.14385	0.22138	0.0044606	0.18412	1.5049e-16	0.038038	3.7628e-09	0.013877	0.00068186
wide peak boundaries	chr1:5736742-6359635	chr1:116878071-116919472	chr1:224370620-225066589	chr2:142281763-148092099	chr3:60416800-60452452	chr4:29660618-31420982	chr4:172327318-172866785	chr6:106420940-110855391	chr6:137447314-138401397	chr7:127206505-129956043	chr8:591044-2318161	chr9:21966859-21986983	chr10:102841044-114442753	chr12:131799881-131902313	chr13:48174250-49867923	chr14:102081628-102445346	chr15:42769393-42798306	chr16:52334966-55602461	chr17:7295122-7524765	chr18:65347309-69222105	chr19:6470458-6533436
genes in wide peak	RPL22	CD58	PARP1	KYNU	FHIT	PCDH7	[GALNT17]	hsa-mir-587	IFNGR1	hsa-mir-335	hsa-mir-596	CDKN2A	hsa-mir-609	GOLGA3	hsa-mir-15a	TRAF3	B2M	hsa-mir-138-2	ATP1B2	SOCS6	TNFSF9
	KCNAB2	IGSF3	ITPKB	ZEB2				AIM1	TNFAIP3	hsa-mir-183	CLN8		hsa-mir-936	ANKLE2	MLNR	RCOR1		AMFR	CD68	CD226
	ACOT7		ACBD3	LRP1B				PRDM1	IL22RA2	hsa-mir-129-1	MYOM2		hsa-mir-146b	PGAM5	KPNA3			BBS2	CHRNB1	RTTN
	ICMT		MIXL1	ARHGAP15				FOXO3	OLIG3	hsa-mir-593	DLGAP2		ADD3		TRIM13			CES1	EIF4A1	NETO1
	CHD5		LIN9	GTDC1				GPR6		OPN1SW	ARHGEF10		ADRA2A		FNDC3A			CETP	POLR2A	CBLN2
	NPHP4		C1orf95					SMPD2		CALU	KBTBD11		ARL3		PHF11			GNAO1	SHBG	DOK6
	GPR153							NR2E1		CPA1	ERICH1		COL17A1		RCBTB1			MMP2	SOX15
	RNF207							DDO		CPA2			CYP17A1		CYSLTR2			MT1A	TP53
	HES3							SNX3		FLNC			DUSP5		C13orf1			MT1B	TNFSF13
								CD164		IMPDH1			FGF8		CDADC1			MT1E	TNFSF12
								WASF1		IRF5			TLX1		CAB39L			MT1F	FXR2
								ATG5		LEP			MXI1		SETDB2			MT1G	MPDU1
								ZBTB24		MEST			NFKB2		EBPL			MT1H	SENP3
								FIG4		NRF1			PITX3		ARL11			MT1M	ZBTB4
								SEC63		SMO			PSD		KCNRG			MT1X	SAT2
								SESN1		UBE2H			FBXW4					MT2A	TNFSF12-TNFSF13
								OSTM1		ATP6V1F			TAF5					MT3	AMAC1L3
								C6orf203		KIAA0265			TECTB					SLC6A2
								CDC40		AHCYL2			XPNPEP1					SLC12A3
								SOBP		TNPO3			SHOC2					NUP93
								QRSL1		COPG2			GBF1					HERPUD1
								PDSS2		SND1			LDB1					IRX5
								KIAA1553		C7orf54			BTRC					NUDT21
								MICAL1		HIG2			INA					LPCAT2
								ARMC2		CPA4			SMC3					OGFOD1
								RTN4IP1		ZC3HC1			NEURL					FTO
								SLC22A16		RBM28			NOLC1					IRX6
								C6orf199		METTL2B			GSTO1					IRX3
								C6orf224		FAM40B			SH3PXD2A					NLRC5
								LACE1		LRRC4			SLK					CAPNS2
								SCML4		CCDC136			ACTR1A					MT4
								C6orf182		FAM71F1			SMNDC1					CES7
								PPIL6		TMEM209			NPM3
								FLJ42177		CPA5			LBX1
										TSGA14			MGEA5
										C7orf45			NT5C2
										TSPAN33			PDCD11
										FAM71F2			SORCS3
										LOC401399			PPRC1
													RP11-529I10.4
													PDCD4
													POLL
													KCNIP2
													FAM26B
													SUFU
													ACSL5
													CNNM2
													C10orf26
													AS3MT
													GPAM
													ZDHHC6
													CUEDC2
													FBXL15
													C10orf76
													HPS6
													TMEM180
													C10orf95
													OBFC1
													C10orf79
													TRIM8
													ELOVL3
													PCGF6
													USMG5
													KIAA1754
													SORCS1
													SFXN2
													C10orf32
													GSTO2
													C10orf78
													VTI1A
													CCDC147
													FAM26C
													TD1
