# Supplementary material for: MutComFocal: an integrative approach to identifying recurrent and focal genomic alterations in tumor samples
Source: BMC Syst Biol. 2013 Mar 25;7:25. doi: 10.1186/1752-0509-7-25 (PMC3637169; doi:10.1186/1752-0509-7-25)
Supplement: Additional file 10 — GISTIC: top 25 probe level amplification regions. [file 1752-0509-7-25-S10.txt]

idx	type	gene	score	chr	begin	end	genes
16454	1	REL@2(+32)	8.19e-04	2	58127232	65210939	REL	PAPOLG	KIAA1841	PEX13	PUS10	USP34	AHSA2	C2orf74	BCL11A	XPO1	SNORA70B	TMEM17	B3GNT2	COMMD1	CCT4	FAM161A	EHBP1	OTX1	LOC100132215	VRK2	FANCL	C2orf86	RAB1A	CEP68	SLC1A4	SERTAD2	AFTPH	HSPC159	PELI1	VPS54	UGP2	LOC388955	MDH1
21479	1	VPS4B@18(+130)	8.18e-04	18	42168184	76106388	VPS4B	KDSR*	BCL2*	PHLPP1	ZCCHC2	TNFRSF11A	MALT1	ALPK2	MIR122	NEDD4L	ATP8B1	NARS	FECH	ONECUT2	ST8SIA3	TCF4	CCBE1	WDR7	CCDC102B	TMX3	RAX	GRP	SEC11C	LOC390858	ZNF532	MC4R	SERPINB4	SERPINB13	SERPINB12	SERPINB5	KIAA1468	LMAN1	CPLX4	TXNL1	PMAIP1	SERPINB11	SERPINB3	CDH20	DSEL	CDH19	C18orf20	SERPINB8	HMSD	SERPINB10	SERPINB2	SERPINB7	PIGN	RNF152	DOK6	CCDC68	RAB27B	C18orf26	C18orf54	STARD6	POLI	SNORA37	MBD2	DCC	CDH7	MBP	ZNF236	LOC284276	ZNF516	NETO1	CBLN2	SOCS6	RTTN	CD226	ADNP2	C18orf22	TXNL4A	HSBP1L1	PQLC1	KCNG2	GALR1	CTDP1	PARD6G	LOC100130522	C18orf62	TSHZ1	ZADH2	ZNF407	LOC400657	CNDP1	CNDP2	FAM69C	CYB5A	C18orf55	FBXO15	NFATC1	ATP9B	SALL3	MEX3C	SMAD4	ELAC1	ME2	MRO	MAPK4	SKA1	CXXC1	MBD1	CCDC11	MYO5B	SCARNA17	ACAA2	LIPG	SNORD58B	SNORD58A	U58	SNORD58C	RPL17	MIR1539	C18orf32	DYM	SMAD7	KIAA0427	ZBTB7C	SMAD2	IER3IP1	HDHD2	TCEB3B	TCEB3C.2	TCEB3CL.3	TCEB3C.1	TCEB3CL.2	TCEB3CL.1	KATNAL2	PIAS2	ST8SIA5	LOXHD1	RNF165
14452	1	PAPPA2@1(+405)	4.47e-04	1	156229686	204179211	PAPPA2	SCARNA3*	RFWD2*	TNR*	KIAA0040*	TNN*	MRPS14*	CACYBP*	GPR52*	RABGAP1L*	RC3H1*	SERPINC1*	ZBTB37*	MIR181A1	MIR181B1	PTPRC	ATP6V1G3	SNORD74	SNORD75	SNORD76	SNORD77	SNORD44	SNORD78	SNORD79	SNORD80	SNORD47	SNORD81	GAS5	DARS2	CENPL	KLHL20	C1orf129	PRRX1	GORAB	LOC284688	METTL11B	KIFAP3	SCYL3	C1orf112	PIGC	C1orf105	MIR199A2	MIR214	DNM3	METTL13	VAMP4	MYOC	BAT2L2	TOP1P1	FMO4	FMO1	FMO2	LRRN2	MDM4	PIK3C2B	PPP1R15B	LOC127841	PLEKHA6	FAM5B	MIR488	ASTN1	ANKRD45	SLC9A11	PRDX6	TNFSF4	TNFSF18	FASLG	C1orf9	FMO6P	MIR1295	FMO3	C1orf156	SELE	SELL	SELP	F5	SLC19A2	C1orf114	BLZF1	NME7	ATP1B1	MGC4473	DPT	XCL1	XCL2	MIR557	FAM129A	EDEM3	C1orf21	TSEN15	GLT25D2	APOBEC4	RGL1	ARPC5	NCF2	SMG7	RASAL2	LOC100302401	SEC16B	HMCN1	IVNS1ABP	C1orf26	C1orf25	RNF2	RCSD1	CREG1	CD247	POU2F1	DUSP27	GPA33	CNTN2	NFASC	GOLT1A	KISS1	REN	ETNK2	SOX13	C1orf157	SNRPE	ZC3H11A	LAX1	SNORA77	ATP2B4	OPTC	PRELP	FMOD	BTG2	CHIT1	CHI3L1	MYBPH	ADORA1	MYOG	PPFIA4	TMEM183B	TMEM183A	CYB5R1	ADIPOR1	KLHL12	RABIF	LOC148709	KDM5B	SYT2	PPP1R12B	UBE2T	LGR6	PTPRV	PTPN7	ARL8A	GPR37L1	ELF3	RNPEP	TIMM17A	LMOD1	SHISA4	IPO9	MIR1231	NAV1	RPS10P7	CSRP1	PHLDA3	TNNI1	LAD1	TNNT2	PKP1	IGFN1	TMEM9	CACNA1S	KIF21B	C1orf106	GPR25	CAMSAP1L1	DDX59	KIF14	ZNF281	FAM58B	NR5A2	STX6	KIAA1614	XPR1	ACBD6	LHX4	FLJ23867	QSOX1	CEP350	TOR1AIP1	TOR1AIP2	FAM163A	TDRD5	NPHS2	C1orf125	SOAT1	ABL2	TOR3A	FAM20B	ANGPTL1	RALGPS2	C1orf220	C1orf49	TMCC2	DSTYK	RBBP5	TMEM81	NEK7	LHX9	C1orf53	TBX19	PBX1	NMNAT2	LAMC2	LAMC1	C1orf14	DHX9	NPL	RGS8	RGS16	RNASEL	RGSL1	TEDDM1	GLUL	ZNF648	CACNA1E	IER5	MR1	PLA2G4A	PTGS2	PDC	OCLM	C1orf27	TPR	PRG4	FCRLB	FCRLA	RPL31P11	FCGR2B	ANKRD36BL1	SFT2D2	TIPRL	GPR161	DCAF6	MAEL	ILDR2	TADA1	POGK	FMO9P	MIR921	FAM78B	UCK2	TMCO1	ALDH9A1	MGST3	LRRC52	LOC400794	RXRG	LMX1A	C1orf110	HSD17B7	DDR2	UAP1	UHMK1	SH2D1B	C1orf226	C1orf111	MIR556	NOS1AP	DENND1B	CRB1	ZBTB41	ASPM	F13B	CFHR5	CFHR2	CFHR4	CFHR1	CFHR3	CFH	KCNT2	B3GALT2	MIR1278	CDC73	GLRX2	TROVE2	UCHL5	RGS2	RGS13	RGS1	RGS21	RGS18	SLC26A9	PM20D1	SLC41A1	RAB7L1	NUCKS1	SLC45A3	ELK4	MFSD4	LOC284578	CDK18	MIR135B	LEMD1	KLHDC8A	NUAK2	BRP44	ADCY10	MPZL1	OLFML2B	ATF6	DUSP12	FCGR3B	HSPA7	FCGR2C	FCGR3A	HSPA6	FCGR2A	C1orf192	LOC642502	SDHC	MPZ	PCP4L1	NR1I3	TOMM40L	APOA2	FCER1G	NDUFS2	ADAMTS4	B4GALT3	PPOX	USP21	UFC1	DEDD	NIT1	PFDN2	KLHDC9	PVRL4	ARHGAP30	USF1	TSTD1	F11R	ITLN2	VANGL2	NHLH1	NCSTN	SUMO1P3	COPA	PEX19	DCAF8	PEA15	CASQ1	ATP1A4	ATP1A2	IGSF8	KCNJ9	KCNJ10	PIGM	SLAMF9	IGSF9	TAGLN2	CCDC19	VSIG8	C1orf204	SLAMF8	FCRL6	DUSP23	CRP	APCS	OR10J5	OR10J1	OR10J3	FCER1A	DARC	CADM3	AIM2	IFI16	PYHIN1	MNDA	OR6N2	OR6N1	OR6K6	OR6K3	OR6K2	SPTA1	OR10Z1	OR10X1	OR6P1	OR6Y1	OR10R2	OR10K1	OR10K2	OR10T2	CD1E	CD1B	CD1C	CD1A	CD1D	KIRREL	NUF2	RGS5	RGS4	FAM5C	ITLN1	CD244	LY9	SLAMF7	CD48	SLAMF1	CD84	SLAMF6
14657	1	PDCD1LG2@9(+58)	3.58e-04	9	2005341	19442500	PDCD1LG2	CD274	C9orf46	RLN1	FLJ35024	SMARCA2	KDM4C	GLDC	UHRF2	TPD52L3	IL33	RANBP6	KIAA2026	MLANA	ERMP1	RLN2	RCL1	AK3	CDC37L1	PPAPDC2	C9orf68	SLC1A1	C9orf70	GLIS3	RFX3	KIAA0020	KCNV2	VLDLR	PTPRD	C9orf123	KIAA1432	INSL4	INSL6	JAK2	MIR101-2	ACER2	RPS6	DENND4C	PLIN2	SCARNA8	HAUS6	RRAGA	FAM154A	ADAMTSL1	SH3GL2	CNTLN	BNC2	C9orf93	PSIP1	SNAPC3	TTC39B	LOC389705	FREM1	CER1	ZDHHC21	NFIB	MPDZ	C9orf150	TYRP1
14510	1	PAX5@9(+40)	2.75e-04	9	35151988	37582636	PAX5	ZCCHC7	MELK	RNF38	GNE	CLTA	CCIN	GLIPR2	RECK	TOMM5	FBXO10	POLR1E	ZBTB5	GRHPR	OR2S2	LOC158376	HRCT1	OR13J1	LOC92973	TMEM8B	C9orf128	HINT2	SPAG8	NPR2	MSMP	RGP1	GBA2	CREB3	TLN1	TPM2	CA9	C9orf100	CCDC107	RMRP	SIT1	CD72	TESK1	FAM166B	RUSC2	LOC158381	UNC13B
8883	1	IL10RA@11(+82)	2.75e-04	11	110631916	118033951	IL10RA	MLL	ATP5L	UBE4A	CD3G	CD3D	CD3E	MPZL2	MPZL3	AMICA1	SCN2B	SCN4B	TMPRSS4	TMPRSS13	FXYD6	FXYD2	DSCAML1	PHLDB1	ARCN1	C11orf60	TMEM25	TTC36	CEP164	BACE1	RNF214	PCSK7	TAGLN	SIDT2	PAFAH1B2	SIK3	APOA1	APOC3	APOA4	APOA5	ZNF259	BUD13	CADM1	FAM55B	FAM55D	FAM55A	REXO2	RBM7	C11orf71	NNMT	ZBTB16	HTR3A	HTR3B	USP28	CLDN25	ZW10	TMPRSS5	DRD2	ANKK1	TTC12	NCAM1	C11orf34	PTS	BCO2	TEX12	IL18	SDHD	TIMM8B	C11orf57	PIH1D2	DLAT	DIXDC1	C11orf52	HSPB2	CRYAB	C11orf1	FDXACB1	ALG9	PPP2R1B	SIK2	LAYN	C11orf88	MIR34C	MIR34B	BTG4	POU2AF1	C11orf93	C11orf92	C11orf53
17600	1	SGCE@7(+346)	2.68e-04	7	62389104	106334828	SGCE	CASD1*	COL1A2*	BET1*	GNG11*	GNGT1*	TFPI2*	MIR489*	MIR653*	CALCR*	CCDC132*	HEPACAM2*	SAMD9L*	SAMD9*	CDK6*	FAM133B*	MGC16142*	C7orf64*	PEX1*	GATAD1*	ANKIB1*	KRIT1*	LOC401387*	CYP51A1*	AKAP9*	MTERF*	FZD1*	CDK14*	CLDN12*	GTPBP10*	C7orf63*	STEAP2*	STEAP1*	DPY19L2P4*	MGC26647	ZNF804B	STEAP4	SRI	ADAM22	DBF4	SLC25A40	RUNDC3B	ABCB1	ABCB4	CROT	TP53TG1	C7orf23	DMTF1	KIAA1324L	GRM3	SEMA3D	SEMA3A	PMS2L1	SPDYE3	PVRIG	GATS	STAG3	GPC2	GAL3ST4	C7orf43	C7orf59	MBLAC1	CNPY4	TAF6	AP4M1	MIR106B	MIR93	MIR25	MCM7	COPS6	ZNF3	ZSCAN21	ZKSCAN1	AZGP1	GJC3	TRIM4	OR2AE1	CYP3A43	CYP3A4	CYP3A7	CYP3A5	ZNF498	ZNF655	C7orf38	ZKSCAN5	ZNF394	ZNF789	ATP5J2	CPSF4	PTCD1	BUD31	PDAP1	ARPC1B	ARPC1A	MYH16	KPNA7	SMURF1	TRRAP	TMEM130	NPTX2	POM121	SPDYE7P	TAC1	ACN9	DLX5	DLX6	DLX6AS	SHFM1	MIR591	SLC25A13	DYNC1I1	PDK4	ASB4	PON2	PON3	PON1	PPP1R9A	PEG10	SEMA3E	PCLO	CACNA2D1	HGF	SEMA3C	CD36	GNAT3	GNAI1	MAGI2	BAIAP2L1	BRI3	TECPR1	BHLHA15	LMTK2	OCM2	MGC72080	ASNS	POMZP3	LOC100133091	UPK3B	FDPSL2A	DTX2	SBDSP	TYW1B	ATXN7L1	EFCAB10	RINT1	PUS7	SRPK2	MLL5	LOC100216545	LOC723809	LHFPL3	ORC5L	RELN	SLC26A5	PSMC2	DNAJC2	PMPCB	DPY19L2P2	RPL19P12	NAPEPLD	ARMC10	LRRC17	FBXL13	FAM185A	SPDYE2L.2	SPDYE2.2	POLR2J2	UPLP	RASA4	SPDYE2L.1	SPDYE2.1	POLR2J3	POLR2J	LRWD1	ALKBH4	ORAI2	PRKRIP1	SPDYE6	SH2B2	CUX1	MYL10	EMID2	RABL5	FIS1	CLDN15	ZNHIT1	PLOD3	MOGAT3	C7orf52	VGF	AP1S1	SERPINE1	TRIM56	MUC17	MUC12	ACHE	UFSP1	SRRT	TRIP6	SLC12A9	EPHB4	ZAN	EPO	POP7	GIGYF1	GNB2	ACTL6B	TFR2	MOSPD3	PCOLCE	FBXO24	LRCH4	SAP25	AGFG2	C7orf51	TSC22D4	C7orf61	C7orf47	MEPCE	ZCWPW1	PILRA	PILRB	HIP1	PMS2L3	SPDYE5	POM121C	NSUN5B	TRIM73	LOC541473	STAG3L1	PMS2L2.2	SPDYE8P.3	SPDYE8P.2	GATSL2	GTF2IP1.2	LOC100093631.2	NCF1C	GTF2IRD2B	WBSCR16	GATSL1	PMS2L5	STAG3L2	GTF2IRD2	NCF1	GTF2I	GTF2IRD1	CLIP2	RFC2	LAT2	MIR590	EIF4H	LIMK1	ELN	WBSCR28	WBSCR27	CLDN4	CLDN3	ABHD11	WBSCR26	STX1A	WBSCR22	DNAJC30	VPS37D	MLXIPL	TBL2	BCL7B	BAZ1B	FZD9	FKBP6	TRIM50	NSUN5	GTF2IRD2P	NCF1B	GTF2IP1.1	LOC100093631.1	SPDYE8P.1	PMS2L2.1	STAG3L3	TRIM74	NSUN5C	PIK3CG	FLJ36031	NAMPT	SYPL1	CDHR3	RPL13AP17	PHTF2	TMEM60	RSBN1L	PTPN12	PION	FGL2	CCDC146	LOC100132832	PMS2L11	ZP3	SRCRB4D	YWHAG	HSPB1	SRRM3	MDH2	STYXL1	TMEM120A	SNORA14A	POR	RHBDD2	CCL24	CCL26	CALN1	WBSCR17	AUTS2	STAG3L4	PMS2L4	TYW1	SBDS	C7orf42	LOC729156	RABGEF1	KCTD7	LOC493754	NCRNA00174	TPST1	CRCP	ASL	GUSB	VKORC1L1	SNORA22	CCT6P1	INTS4L2	ZNF92	INTS4L1	ZNF117	ZNF273	LOC168474	ZNF138	ZNF107	LOC641746	ZNF680	LOC649395	ZNF736	ZNF679	ZNF735	ZNF727	LOC100287834.2	LOC100287834.1	LOC100287704	LOC643955
21289	1	USP15@12(+67)	2.54e-04	12	60388307	74191685	USP15	FAM19A2*	BEST3	LRRC10	CCT2	FRS2	YEATS4	LYZ	MIR1279	CPSF6	CPM	MDM2	SLC35E3	NUP107	RAP1B	MDM1	IL22	IL26	IFNG	DYRK2	CAND1	GRIP1	HELB	IRAK3	TMBIM4	LLPH	HMGA2	RPSAP52	MSRB3	LEMD3	WIF1	GNS	RASSF3	TBK1	XPOT	C12orf56	C12orf66	SRGAP1	TMEM5	DPY19L2	AVPR1A	PPM1H	MIRLET7I	C12orf61	MON2	KRR1	GLIPR1	GLIPR1L2	GLIPR1L1	CAPS2	KCNC2	LOC552889	TRHDE	LOC283392	TPH2	MRS2P2	TBC1D15	RAB21	TMEM19	THAP2	ZFC3H1	LGR5	TSPAN8	PTPRR	PTPRB	KCNMB4	CNOT2	RAB3IP
4606	1	CTSE@1(+36)	2.52e-04	1	204390905	207974918	CTSE	C1orf186*	AVPR1B*	CR1	CR2	CD55	C4BPA	C4BPB	PFKFB2	YOD1	C1orf116	FCAMR	PIGR	FAIM3	IL24	IL20	IL19	IL10	MAPKAPK2	DYRK3	LGTN	RASSF5	IKBKE	SRGAP2	HSD11B1	G0S2	LAMB3	CAMK1G	MIR205	LOC642587	PLXNA2	CD34	LOC148696	MIR29B2	MIR29C	CD46	CR1L
10451	1	LOC152225@3(+19)	2.43e-04	3	101462375	103199460	LOC152225	NFKBIZ*	FAM55C*	CEP97*	LOC285359*	RPL24*	LOC100009676*	ZBTB11*	PCNP*	RG9MTD1*	SENP7	IMPG2	ABI3BP	TFG	GPR128	TMEM45A	LNP1	TOMM70A	NIT2	TBC1D23
13849	1	OR10AD1@12(+25)	2.39e-04	12	43694805	46883342	OR10AD1	C12orf68*	ASB8*	PFKM*	SENP1*	COL2A1*	TMEM106C*	VDR*	HDAC7*	SLC48A1*	RAPGEF3*	P11*	RPAP3*	FAM113B*	LOC100233209*	AMIGO2	SLC38A4	SLC38A2	SLC38A1	SFRS2IP	ARID2	LOC400027	ANO6	PLEKHA9	RACGAP1P	DBX2
2528	1	C3orf38@3(+7)	2.19e-04	3	85090822	88289803	C3orf38	ZNF654*	CGGBP1*	HTR1F*	POU1F1*	CHMP2B*	VGLL3*	CADM2
13619	1	NSUN3@3(+4)	2.19e-04	3	95074571	95328320	NSUN3	DHFRL1*	STX19*	ARL13B*	PROS1*
9250	1	KANK1@9(+1)	2.19e-04	9	204864	736103	KANK1	DOCK8*
18946	1	SOX5@12	2.10e-04	12	23576497	24606647	SOX5
1865	1	C12orf67@12	2.10e-04	12	24611164	24628369	C12orf67
15976	1	PTPN14@1(+27)	2.07e-04	1	208918279	212791265	PTPN14	SMYD2*	PROX1*	RPS6KC1*	ANGEL2*	VASH2*	FLVCR1*	LQK1*	C1orf227*	TATDN3*	NSL1*	BATF3*	FAM71A*	ATF3*	NENF*	TMEM206*	PPP2R5A*	DTL*	INTS7*	LPGAT1*	NEK2*	SLC30A1*	RD3*	C1orf97*	TRAF5*	RCOR3*	KCNH1*	SNORA16B
6001	1	ETS1@11(+6)	2.07e-04	11	127833865	128567303	ETS1	RICS	TP53AIP1	C11orf45	KCNJ5	KCNJ1	FLI1
8263	1	HINFP@11(+12)	2.05e-04	11	118347626	118510975	HINFP	C2CD2L*	DPAGT1*	H2AFX*	HMBS*	VPS11*	HYOU1*	SLC37A4*	TRAPPC4*	RPS25*	RPL23AP64*	CCDC84*	FOXR1*
5988	1	ESRRG@1	2.02e-04	1	214743210	215377720	ESRRG
8157	1	HDAC9@7	2.02e-04	7	18501893	19003517	HDAC9
12790	1	MTPN@7(+5)	1.99e-04	7	134893201	135312744	MTPN	LUZP6*	FAM180A*	SLC13A4*	PL-5283*	NUP205*
1363	1	BAG1@9(+3)	1.99e-04	9	33100638	33501047	BAG1	SPINK4*	SUGT1P1*	B4GALT1*
22078	1	ZNF148@3(+6)	1.95e-04	3	125296247	126576888	ZNF148	SLC12A8*	HEG1*	MUC13*	ITGB5*	UMPS*	KALRN*
20999	1	TUSC1@9	1.95e-04	9	25666386	25668856	TUSC1
