# Supplementary material for: MutComFocal: an integrative approach to identifying recurrent and focal genomic alterations in tumor samples
Source: BMC Syst Biol. 2013 Mar 25;7:25. doi: 10.1186/1752-0509-7-25 (PMC3637169; doi:10.1186/1752-0509-7-25)
Supplement: Additional file 11 — GISTIC: top 25 peak level amplification regions. [file 1752-0509-7-25-S11.txt]

idx	type	gene	score	chr	begin	end	genes
16454	1	REL@2(+1)	5.36e-03	2	60836886	61003682	REL	PAPOLG*
21479	1	VPS4B@18(+2)	5.36e-03	18	58941558	59240732	VPS4B	KDSR*	BCL2*
19777	1	TCF4@18	4.86e-03	18	51040559	51406858	TCF4
6399	1	FAM5B@1(+29)	2.93e-03	1	171950702	175518181	FAM5B	MIR488*	ASTN1*	PAPPA2*	SCARNA3*	RFWD2*	TNR*	KIAA0040*	TNN*	MRPS14*	CACYBP*	GPR52*	RABGAP1L*	RC3H1*	SERPINC1*	ZBTB37*	SNORD74*	SNORD75*	SNORD76*	SNORD77*	SNORD44*	SNORD78*	SNORD79*	SNORD80*	SNORD47*	SNORD81*	GAS5*	DARS2*	CENPL*	KLHL20*
14657	1	PDCD1LG2@9	2.34e-03	9	5500544	5561282	PDCD1LG2
21927	1	ZCCHC7@9(+8)	1.80e-03	9	36026909	37348145	ZCCHC7	PAX5*	MELK*	RNF38*	GNE*	CLTA*	CCIN*	GLIPR2*	RECK*
8883	1	IL10RA@11(+5)	1.80e-03	11	116703780	117377406	IL10RA	TMPRSS13*	FXYD6*	FXYD2*	DSCAML1*	CEP164*
14978	1	PILRB@7(+124)	1.76e-03	7	83425594	99803388	PILRB	PMS2L1*	SPDYE3*	PVRIG*	GATS*	STAG3*	GPC2*	GAL3ST4*	C7orf43*	C7orf59*	MBLAC1*	CNPY4*	TAF6*	AP4M1*	MIR106B*	MIR93*	MIR25*	MCM7*	COPS6*	ZNF3*	ZSCAN21*	ZKSCAN1*	AZGP1*	GJC3*	TRIM4*	OR2AE1*	CYP3A43*	CYP3A4*	CYP3A7*	CYP3A5*	ZNF498*	ZNF655*	C7orf38*	ZKSCAN5*	ZNF394*	ZNF789*	ATP5J2*	CPSF4*	PTCD1*	BUD31*	PDAP1*	ARPC1B*	ARPC1A*	MYH16*	KPNA7*	SMURF1*	TRRAP*	TMEM130*	NPTX2*	BAIAP2L1*	BRI3*	TECPR1*	BHLHA15*	LMTK2*	OCM2*	MGC72080*	ASNS*	TAC1*	ACN9*	DLX5*	DLX6*	DLX6AS*	SHFM1*	MIR591*	SLC25A13*	DYNC1I1*	PDK4*	ASB4*	PON2*	PON3*	PON1*	PPP1R9A*	PEG10*	SGCE*	CASD1*	COL1A2*	BET1*	GNG11*	GNGT1*	TFPI2*	MIR489*	MIR653*	CALCR*	CCDC132*	HEPACAM2*	SAMD9L*	SAMD9*	CDK6*	FAM133B*	MGC16142*	C7orf64*	PEX1*	GATAD1*	ANKIB1*	KRIT1*	LOC401387*	CYP51A1*	AKAP9*	MTERF*	FZD1*	CDK14*	CLDN12*	GTPBP10*	C7orf63*	STEAP2*	STEAP1*	DPY19L2P4*	MGC26647*	ZNF804B*	STEAP4*	SRI*	ADAM22*	DBF4*	SLC25A40*	RUNDC3B*	ABCB1*	ABCB4*	CROT*	TP53TG1*	C7orf23*	DMTF1*	KIAA1324L*	GRM3*	SEMA3D*	SEMA3A*
1501	1	BEST3@12(+44)	1.67e-03	12	60388307	68379463	BEST3	LRRC10*	CCT2*	FRS2*	YEATS4*	LYZ*	MIR1279*	CPSF6*	CPM*	MDM2*	SLC35E3*	NUP107*	RAP1B*	MDM1*	IL22*	IL26*	IFNG*	DYRK2*	CAND1*	GRIP1*	HELB*	IRAK3*	TMBIM4*	LLPH*	HMGA2*	RPSAP52*	MSRB3*	LEMD3*	WIF1*	GNS*	RASSF3*	TBK1*	XPOT*	C12orf56*	C12orf66*	SRGAP1*	TMEM5*	DPY19L2*	AVPR1A*	PPM1H*	MIRLET7I*	C12orf61*	MON2*	USP15*	FAM19A2*
22078	1	ZNF148@3(+135)	1.59e-03	3	102763401	126576888	ZNF148	SLC12A8*	HEG1*	MUC13*	ITGB5*	UMPS*	KALRN*	ROPN1*	CCDC14*	MYLK*	PTPLB*	ADCY5*	SEC22A*	PDIA5*	SEMA5B*	LOC100129550*	DIRC2*	HSPBAP1*	PARP14*	PARP15*	DTX3L*	PARP9*	KPNA1*	WDR5B*	FAM162A*	CCDC58*	CSTA*	CASR*	CD86*	ILDR1*	SLC15A2*	EAF2*	IQCB1*	GOLGB1*	HCLS1*	FBXO40*	ARGFX*	POLQ*	STXBP5L*	GTF2E1*	RABL3*	HGD*	NDUFB4*	MIR198*	FSTL1*	LRRC58*	GPR156*	GSK3B*	NR1I2*	C3orf15*	COX17*	POPDC2*	PLA1A*	ADPRH*	CD80*	C3orf1*	KTELC1*	TMEM39A*	CDGAP*	B4GALT4*	UPK1B*	C3orf30*	IGSF11*	LOC285194*	LSAMP*	GAP43*	ZBTB20*	MIR568*	TIGIT*	ZNF80*	DRD3*	QTRTD1*	KIAA1407*	ZDHHC23*	GRAMD1C*	ATP6V1A*	NAA50*	KIAA2018*	SIDT1*	CCDC52*	WDR52*	BOC*	C3orf17*	GTPBP8*	CD200R1*	CD200R1L*	CCDC80*	SLC35A5*	ATG3*	BTLA*	CD200*	SLC9A10*	GCET2*	MIR567*	C3orf52*	TMPRSS7*	TAGLN3*	ABHD10*	PHLDB2*	PLCXD2*	ZBED2*	CD96*	PVRL3*	FLJ25363*	DPPA4*	DPPA2*	C3orf66*	MORC1*	GUCA1C*	TRAT1*	RETNLB*	DZIP3*	KIAA1524*	MYH15*	HHLA2*	IFT57*	CD47*	LOC285205*	LOC151658*	BBX*	CCDC54*	LOC344595*	LOC100302640*	CBLB*	ALCAM*	ZPLD1*	LOC152225*	NFKBIZ*	FAM55C*	CEP97*	LOC285359*	RPL24*	LOC100009676*	ZBTB11*	PCNP*	RG9MTD1*
12855	1	MYC@8(+3)	1.26e-03	8	127633868	128822860	MYC	LOC727677*	POU5F1B*	FAM84B*
8398	1	HLA-DRA@6(+67)	1.10e-03	6	31647854	32520802	HLA-DRA	BTNL2*	C6orf10*	NOTCH4*	GPSM3*	PBX2*	AGER*	RNF5P1*	RNF5*	AGPAT1*	EGFL8*	PPT2*	PRRT1*	FKBPL*	ATF6B*	TNXB*	CYP21A2*	C4B.2*	C4A.2*	STK19.2*	TNXA*	C4B.1*	C4A.1*	STK19.1*	DOM3Z*	SKIV2L*	MIR1236*	RDBP*	CFB*	C2*	ZBTB12*	EHMT2*	SLC44A4*	NEU1*	SNORD52*	SNORD48*	C6orf48*	HSPA1B*	HSPA1A*	HSPA1L*	LSM2*	VARS*	C6orf27*	C6orf26*	MSH5*	CLIC1*	DDAH2*	C6orf25*	LY6G6C*	LY6G6D*	LY6G6E*	LY6G6F*	BAT5*	LY6G5C*	LY6G5B*	CSNK2B*	BAT4*	C6orf47*	APOM*	BAT3*	SNORA38*	BAT2*	AIF1*	NCR3*	LST1*	LTB*	TNF*	LTA*
4822	1	DAB2@5(+27)	6.67e-04	5	34941122	39461092	DAB2	C9*	FYB*	RICTOR*	OSMR*	LIFR*	EGFLAM*	GDNF*	WDR70*	NUP155*	C5orf42*	NIPBL*	SLC1A3*	RANBP3L*	C5orf33*	SKP2*	MIR580*	LMBRD2*	UGT3A2*	UGT3A1*	CAPSL*	IL7R*	SPEF2*	PRLR*	AGXT2*	DNAJC21*	BRIX1*	RAD1*
22028	1	ZIM3@19(+451)	4.98e-04	19	54008085	62348382	ZIM3	USP29*	MIMT1*	PEG3AS*	PEG3*	ZIM2*	ZNF835*	ZNF71*	ZNF470*	ZFP28*	ZNF471*	ZNF667*	ZNF583*	ZNF582*	ZNF542*	ZSCAN5A*	ZSCAN5B*	GALP*	ZNF444*	ZNF787*	NLRP5*	NLRP8*	NLRP13*	NLRP4*	NLRP11*	RFPL4A*	NLRP9*	EPN1*	U2AF2*	CCDC106*	ZNF581*	ZNF580*	ZNF784*	ZNF524*	FIZ1*	ZNF579*	SBK2*	SSC5D*	NAT14*	ZNF628*	ISOC2*	SHISA7*	UBE2S*	RPL28*	TMEM190*	IL11*	FAM71E2*	COX6B2*	SUV420H2*	TMEM150B*	BRSK1*	HSPBP1*	SAPS1*	TMEM86B*	PTPRH*	SYT5*	C19orf51*	TNNI3*	TNNT1*	PPP1R12C*	EPS8L1*	RDH13*	GP6*	NLRP2*	NLRP7*	NCR1*	FCAR*	KIR3DL2*	KIR2DS4*	KIR3DL1*	KIR2DL4*	KIR2DL1*	KIR2DL3*	KIR3DP1*	KIR3DL3*	LILRP2*	LILRB4*	LILRB1*	LILRA1*	LILRA2*	KIR3DX1*	LAIR2*	CDC42EP5*	LENG9*	LENG8*	TTYH1*	LAIR1*	LILRA4*	LILRA5*	LILRA3*	LILRB2*	LILRB5*	LILRA6*	LILRB3*	RPS9*	TSEN34*	MBOAT7*	TMC4*	LENG1*	CNOT3*	PRPF31*	TFPT*	NDUFA3*	OSCAR*	TARM1*	VSTM1*	CACNG6*	MIR935*	CACNG8*	CACNG7*	PRKCG*	MYADM*	NLRP12*	MIR373*	MIR372*	MIR371*	MIR519A2*	MIR516A2*	MIR1283-2*	MIR516A1*	MIR527*	MIR519A1*	MIR522*	MIR521-1*	MIR520H*	MIR517C*	MIR518A2*	MIR516B1*	MIR518D*	MIR518A1*	MIR518E*	MIR526A2*	MIR516B2*	MIR520G*	MIR517B*	MIR520D*	MIR521-2*	MIR519D*	MIR517A*	MIR524*	MIR518C*	MIR520C*	MIR526A1*	MIR518B*	MIR520B*	MIR518F*	MIR523*	MIR525*	MIR519B*	MIR526B*	MIR520A*	MIR1283-1*	MIR519C*	MIR515-2.2*	MIR515-1.2*	MIR520F*	MIR519E*	MIR515-2.1*	MIR515-1.1*	MIR520E*	MIR498*	MIR1323*	MIR512-1.2*	MIR512-2.2*	MIR512-1.1*	MIR512-2.1*	DPRX*	LOC284379*	ZNF331*	ZNF813*	LOC147804*	ZNF761*	ZNF765*	ZNF525*	ZNF845*	BIRC8*	VN1R4*	VN1R2*	ZNF677*	ZNF665*	ZNF347*	ZNF415*	ZNF160*	ZNF702P*	ZNF816A*	ZNF321*	ZNF320*	ZNF468*	ZNF28*	ZNF600*	ZNF611*	ZNF83*	ZNF137*	ZNF701*	ZNF808*	ZNF578*	ZNF534*	ZNF528*	ZNF880*	ZNF610*	ZNF480*	MIR643*	ZNF766*	PPP2R1A*	ZNF836*	ZNF616*	ZNF841*	ZNF432*	ZNF614*	ZNF615*	ZNF350*	ZNF613*	ZNF649*	ZNF577*	FPR3*	FPR2*	FPR1*	HAS1*	NCRNA00085*	MIR125A*	MIRLET7E*	MIR99B*	SIGLEC14*	SIGLEC5*	ZNF175*	SIGLEC6*	SIGLEC12*	CEACAM18*	SIGLEC8*	LOC100129083*	SIGLEC10*	LIM2*	NKG7*	CLDND2*	ETFB*	VSIG10L*	IGLON5*	C19orf75*	CD33*	SIGLECP3*	SIGLEC7*	SIGLEC9*	CTU1*	KLK14*	KLK13*	KLK12*	KLK11*	KLK10*	KLK9*	KLK8*	KLK7*	KLK6*	KLK5*	KLK4*	KLKP1*	KLK2*	KLK3*	KLK15*	KLK1*	SNORD88C*	SNORD88A*	SNORD88B*	C19orf48*	ACPT*	GPR32*	CLEC11A*	SHANK1*	SYT3*	SNAR-F*	LRRC4B*	ASPDH*	JOSD2*	C19orf63*	FAM71E1*	MYBPC2*	SPIB*	POLD1*	NR1H2*	NAPSA*	NAPSB*	KCNC3*	MYH14*	C19orf41*	SNAR-D*	SNAR-B2.2*	SNAR-B1.2*	SNAR-B2.1*	SNAR-B1.1*	SNAR-A9.10*	SNAR-A8.10*	SNAR-A7.10*	SNAR-A6.10*	SNAR-A5.10*	SNAR-A4.10*	SNAR-A3.10*	SNAR-A14.10*	SNAR-A11.10*	SNAR-A10.10*	SNAR-A9.9*	SNAR-A8.9*	SNAR-A7.9*	SNAR-A6.9*	SNAR-A5.9*	SNAR-A4.9*	SNAR-A3.9*	SNAR-A14.9*	SNAR-A11.9*	SNAR-A10.9*	SNAR-A9.8*	SNAR-A8.8*	SNAR-A7.8*	SNAR-A6.8*	SNAR-A5.8*	SNAR-A4.8*	SNAR-A3.8*	SNAR-A14.8*	SNAR-A11.8*	SNAR-A10.8*	SNAR-A9.7*	SNAR-A8.7*	SNAR-A7.7*	SNAR-A6.7*	SNAR-A5.7*	SNAR-A4.7*	SNAR-A3.7*	SNAR-A14.7*	SNAR-A11.7*	SNAR-A10.7*	SNAR-A9.6*	SNAR-A8.6*	SNAR-A7.6*	SNAR-A6.6*	SNAR-A5.6*	SNAR-A4.6*	SNAR-A3.6*	SNAR-A14.6*	SNAR-A11.6*	SNAR-A10.6*	SNAR-A9.5*	SNAR-A8.5*	SNAR-A7.5*	SNAR-A6.5*	SNAR-A5.5*	SNAR-A4.5*	SNAR-A3.5*	SNAR-A14.5*	SNAR-A11.5*	SNAR-A10.5*	SNAR-A9.4*	SNAR-A8.4*	SNAR-A7.4*	SNAR-A6.4*	SNAR-A5.4*	SNAR-A4.4*	SNAR-A3.4*	SNAR-A14.4*	SNAR-A11.4*	SNAR-A10.4*	SNAR-A9.3*	SNAR-A8.3*	SNAR-A7.3*	SNAR-A6.3*	SNAR-A5.3*	SNAR-A4.3*	SNAR-A3.3*	SNAR-A14.3*	SNAR-A11.3*	SNAR-A10.3*	SNAR-A9.2*	SNAR-A8.2*	SNAR-A7.2*	SNAR-A6.2*	SNAR-A5.2*	SNAR-A4.2*	SNAR-A3.2*	SNAR-A14.2*	SNAR-A11.2*	SNAR-A10.2*	FLJ26850*	ZNF473*	VRK3*	SIGLEC16*	SIGLEC11*	ATF5*	NUP62*	IL4I1*	TBC1D17*	AKT1S1*	PNKP*	PTOV1*	MED25*	FUZ*	AP2A1*	TSKS*	CPT1C*	C19orf76*	PRMT1*	BCL2L12*	IRF3*	SCAF1*	RRAS*	PRR12*	PRRG2*	NOSIP*	RCN3*	FCGRT*	MIR150*	SNORD35B*	RPS11*	SNORD35A*	SNORD34*	SNORD33*	SNORD32A*	RPL13A*	RPL13AP5*	FLT3LG*	ALDH16A1*	PIH1D1*	SLC17A7*	PTH2*	CCDC155*	DKKL1*	TEAD2*	CD37*	SLC6A16*	TRPM4*	HRC*	PPFIA3*	C19orf73*	LIN7B*	SNRNP70*	KCNA7*	NTF4*	CGB7*	CGB8*	CGB5*	SNAR-G1*	CGB1*	CGB2*	SNAR-G2*	CGB*	LHB*	RUVBL2*	GYS1*	FTL*	BAX*	DHDH*	NUCB1*	TULP2*	PPP1R15A*	PLEKHA4*	HSD17B14*
4	1	A2LD1@13(+39)	4.08e-04	13	90341208	99983998	A2LD1	PCCA*	ZIC2*	ZIC5*	CLYBL*	TM9SF2*	MIR623*	FKSG29*	GPR183*	GPR18*	UBAC2*	DOCK9*	SLC15A1*	STK24*	RNF113B*	FARP1*	IPO5*	RAP2A*	MBNL2*	OXGR1*	HS6ST3*	UGGT2*	DNAJC3*	DZIP1*	CLDN10*	ABCC4*	SOX21*	GPR180*	TGDS*	DCT*	GPC6*	GPC5*	MIR92A1*	MIR19B1*	MIR20A*	MIR19A*	MIR18A*	MIR17*	MIR17HG*	LOC144776*
