# Supplementary material for: MutComFocal: an integrative approach to identifying recurrent and focal genomic alterations in tumor samples
Source: BMC Syst Biol. 2013 Mar 25;7:25. doi: 10.1186/1752-0509-7-25 (PMC3637169; doi:10.1186/1752-0509-7-25)
Supplement: Additional file 12 — GISTIC: top 25 probe level deletion regions. [file 1752-0509-7-25-S12.txt]

idx	type	gene	score	chr	begin	end	genes
3607	1	CDKN2A@9(+2)	2.34e-03	9	21957750	22111091	CDKN2A	CDKN2BAS	CDKN2B
1319	1	B2M@15(+120)	1.69e-03	15	37330176	43770771	B2M	PATL2	SPG11	TRIM69	EIF3J	CTDSPL2	CASC4	LOC728758	FRMD5	WDR76	MFAP1	C15orf63	SERINC4	MIR1282	SERF2	ELL3	PDIA3	CATSPER2P1	CKMT1A	CATSPER2	STRC	CKMT1B	PPIP5K1	MAP1A	TP53BP1	TUBGCP4	ZSCAN29	ADAL	LCMT2	TGM7	TGM5	EPB42	CCNDBP1	TMEM62	UBR1	TTBK2	CDAN1	STARD9	HAUS2	LRRC57	SNAP23	ZFP106	CAPN3	GANC	TMEM87A	MIR627	VPS39	PLA2G4F	PLA2G4D	PLA2G4E	EHD4	SPTBN5	PLA2G4B	JMJD7-PLA2G4B	JMJD7	MAPKBP1	MIR626	MGA	TYRO3	RPAP1	LTK	ITPKA	RTF1	NDUFAF1	NUSAP1	C15orf43	OIP5	LOC729082	CHP	EXD1	INO80	CHAC1	DLL4	VPS18	RHOV	SPINT1	SHF	DUOX1	DUOXA1	DUOXA2	DUOX2	SORD	PPP1R14D	ZFYVE19	SQRDL	PLDN	C15orf21	SLC30A4	MIR147B	C15orf48	SPATA5L1	LOC145663	GATM	SLC28A2	C15orf62	DNAJC17	GCHFR	FAM82A2	RAD51	CASC5	RPUSD2	C15orf57	MRPL42P5	CHST14	BAHD1	IVD	C15orf23	DISP2	PHGR1	C15orf52	PLCB2	C15orf56	PAK6	BUB1B	BMF	SRP14	EIF2AK4	GPR176	FSIP1	THBS1	C15orf54
15588	1	PRDM1@6(+391)	1.38e-03	6	64487834	160034343	PRDM1	SLC22A16	DDO	TNFAIP3	OLIG3	ATG5	IFNGR1	IL22RA2	DSE	TSPYL1	PDSS2	BEND3	C6orf203	LOC553137	QRSL1	RTN4IP1	AIM1	PREP	POPDC3	BVES	LIN28B	HACE1	GRIK2	ASCC3	C6orf186	CDC40	WASF1	GPR6	FIG4	AKD1	ZBTB24	MICAL1	SMPD2	PPIL6	CD164	CCDC162	C6orf182	SESN1	ARMC2	FOXO3	LACE1	SNX3	NR2E1	OSTM1	SEC63	SCML4	SOBP	CDK19	IL20RA	SIM1	MCHR2	PRDM13	CCNC	USP45	SFRS18	COQ3	C6orf168	FBXL4	POU3F2	MAP3K5	MAP7	SLC16A10	LOC442245	RPF2	GTF3C6	AMD1	NHEG1	SLC35D3	PEX7	MIR2113	C6orf167	KLHL32	PERP	MIR548B	FAM184A	FLJ34503	MARCKS	RFPL4B	LAMA4	C6orf225	TUBE1	WISP3	FYN	TRAF3IP2	REV3L	KIAA1919	NDUFAF4	GPR63	C6orf115	REPS1	ECT2L	CCDC28A	NHSL1	HEBP2	KIAA1244	PBOV1	MAN1A1	MCM9	ASF1A	PLN	BRD7P3	C6orf204	SLC35F1	NUS1	GOPC	DCBLD1	ROS1	VGLL2	RFX6	GPRC6A	FAM162B	KPNA5	ZUFSP	RSPH4A	RWDD1	FAM26D	FAM26E	BET3L	FAM26F	TSPYL4	COL10A1	NT5DC1	LOC728402	FRK	HS3ST5	HDAC2	BCLAF1	FAM54A	PDE7B	MIR548H4	CITED2	TXLNB	HECA	FHL5	KIAA0776	LAMA2	PTPRK	THEMIS	C6orf58	C6orf174	KIAA0408	ECHDC1	RNF146	RSPO3	HINT3	NCOA7	RNF217	STL	NKAIN2	TRDN	CLVS2	SMPDL3A	FABP7	PKIB	SERINC1	HSF2	GJA1	C6orf170	TSG1	EPHA7	C6orf217	AHI1	MYB	HBS1L	ALDH8A1	C6orf173	TRMT11	SGK1	SLC2A12	TBPL1	TCF21	MGC34034	EYA4	LOC285735	SNORA33	SNORD100	SNORD101	RPS12	C6orf192	VNN2	VNN3	VNN1	TAAR1	TAAR2	TAAR3	TAAR5	TAAR6	TAAR8	TAAR9	STX7	MOXD1	CTGF	ENPP1	CTAGE9	OR2A4	ENPP3	MED23	ARG1	AKAP7	EPB41L2	LOC285733	TMEM200A	SAMD3	L3MBTL3	C6orf191	ARHGAP18	BACH2	MDN1	FUT9	MANEA	HEY2	HDDC2	TPD52L1	NCRNA00120	AKIRIN2	ORC3L	RARS2	SLC35A1	C6orf165	C6orf164	C6orf163	MAP3K7	GJA10	CASP8AP2	GABRR1	PM20D2	SFRS13B	PNRC1	RNGTT	CNR1	SPACA1	C6orf162	GJB7	ZNF292	CGA	LYRM2	ANKRD6	RRAGD	UBE2J1	GABRR2	TBX18	KIAA1009	MRAP2	CYB5R4	RIPPLY2	SNAP91	PRSS35	ME1	RWDD2A	PGM3	DOPEY1	UBE2CBP	HTR1E	SNORD50B	SNORD50A	SNHG5	SYNCRIP	SNX14	NT5E	HIVEP2	LOC153910	GPR126	VTA1	NMBR	TMEM30A	HTR1B	TPBG	IBTK	FAM46A	BCKDHB	TTK	ELOVL4	SH3BGRL2	LCA5	HMGN3	PHIP	IRAK1BP1	UTRN	STX11	SF3B5	HYMAI	PLAGL1	C6orf94	LTV1	PHACTR2	LOC285740	FUCA2	PEX3	ADAT2	AIG1	C6orf103	FILIP1	COX7A2	COL12A1	CD109	ARID1B	IMPG1	MYO6	SENP6	LOC729176	RAB32	GRM1	SHPRH	FBXO30	EPM2A	MIR30A	MIR30C2	OGFRL1	B3GAT2	SMAP1	C6orf57	FAM135A	COL9A1	COL19A1	LMBRD1	BAI3	SLC17A5	EEF1A1	MTO1	C6orf150	DDX43	OOEP	C6orf221	DPPA5	C6orf147	KHDC1	KHDC1L	KCNQ5	C6orf97	C6orf211	RMND1	ZBTB2	AKAP12	MTHFD1L	PLEKHG1	IYD	PPP1R14C	ULBP3	RAET1L	RAET1K	ULBP1	ULBP2	RAET1G	RAET1E	LRP11	PCMT1	NUP43	LATS1	KATNA1	C6orf72	PPIL4	ZC3H12D	SUMO4	MAP3K7IP2	UST	SASH1	SAMD5	STXBP5	TAGAP	RSPH3	OSTCL	EZR	SYTL3	DYNLT1	TMEM181	TULP4	GTF2H5	SERAC1	SYNJ2	SNX9	ZDHHC14	CNKSR3	IPCEF1	OPRM1	RGS17	MTRF1L	FBXO5	VIP	MYCT1	SYNE1	ESR1	RIMS1	C6orf155	NOX3	CLDN20	TFB1M	TIAM2	RBM16	MCART3P	EYS	FNDC1	SOD2
6738	1	FHIT@3	1.07e-03	3	59710075	61212173	FHIT
20504	1	TP53@17(+294)	9.00e-04	17	62293	16648544	TP53	ATP1B2*	SAT2*	SHBG*	FXR2*	SOX15*	MPDU1*	CD68*	SNORA67*	SNORD10*	SNORA48*	EIF4A1*	SENP3*	TNFSF13*	TNFSF12-TNFSF13*	TNFSF12*	POLR2A*	AMAC1L3*	ZBTB4*	DNAH9	CHRNB1	SHISA6	HS3ST3A1	ELAC2	RICH2	MYOCD	MIR744	MAP2K4	ZNF18	TMEM220	C17orf48	SCO1	MYH3	MYH2	MYH1	MYH4	MYH8	MYH13	GAS7	RCVRN	GLP2R	DHRS7C	USP43	WDR16	STX8	NTN1	PIK3R5	PIK3R6	MFSD6L	SPDYE4	CCDC42	MYH10	NDEL1	RNF222	RPL26	KRBA2	LOC100128288	ODF4	ARHGEF15	RANGRF	SLC25A35	PFAS	C17orf68	C17orf44	AURKB	C17orf59	TMEM107	VAMP2	PER1	HES7	ALOXE3	ALOX12B	ALOX15B	GUCY2D	CNTROB	TRAPPC1	KCNAB3	LOC284023	SCARNA21	CHD3	CYB5D1	LSMD1	TMEM88	KDM6B	RPL29P2	DNAH2	EFNB3	WRAP53	FGF11	TMEM102	C17orf74	SPEM1	NLGN2	C17orf61	PLSCR3	TNK1	TMEM95	KCTD11	ACAP1	NEURL4	GPS2	EIF5A	YBX2	SLC2A4	CLDN7	C17orf81	DULLARD	GABARAP	PHF23	DVL2	MIR324	ACADVL	DLG4	ASGR1	ASGR2	CLEC10A	SLC16A11	SLC16A13	BCL6B	MIR497	MIR195	C17orf49	RNASEK	ALOX12	ALOX12P2	TEKT1	DHX33	C1QBP	RPAIN	NUP88	RABEP1	C17orf87	ZNF594	USP6	ZNF232	ZFP3	GPR172B	KIF1C	INCA1	CAMTA2	SPAG7	ENO3	PFN1	RNF167	SLC25A11	GP1BA	C17orf107	CHRNE	MINK1	PLD2	PSMB6	GLTPD2	VMO1	TM4SF5	ZMYND15	CXCL16	MED11	ARRB2	PELP1	ALOX15	SMTNL2	GGT6	MYBBP1A	SPNS2	SPNS3	UBE2G1	ANKFY1	CYB5D2	ZZEF1	ATP2A3	P2RX1	CAMKK1	C17orf85	GSG2	ITGAE	P2RX5	TMEM93	TAX1BP3	CTNS	SHPK	TRPV1	TRPV3	ASPA	SPATA22	OR1E2	OR3A3	OR1E1	OR3A4	OR3A1	OR3A2	OR1A1	OR1A2	OR1G1	OR1D2	OR1D4	OR1D5	RAP1GAP2	MIR1253	RPH3AL	PIRT	FBXO39	XAF1	SLC13A5	C17orf100	MED31	TXNDC17	KIAA0753	PITPNM3	FAM64A	AIPL1	WSCD1	NLRP1	LOC728392	MIS12	DERL2	KIAA0664	PAFAH1B1	METT10D	LOC284009	MNT	SGSM2	SNORD91A	SNORD91B	TSR1	SRR	SMG6	HIC1	MIR212	MIR132	OVCA2	DPH1	RTN4RL1	RPA1	MGC12916	HS3ST3B1	CDRT15	COX10	CDRT15P	ZNF624	ZNF287	C17orf76	SNORD65	SNORD49A	SNORD49B	NCRNA00188	TRPV2	UBB	CENPV	MIR1288	PIGL	NCOR1	TTC19	ZSWIM7	ADORA2B	SMYD4	SERPINF1	SERPINF2	WDR81	MIR22	C17orf91	TLCD2	PRPF8	RILP	SCARF1	SLC43A2	PITPNA	LOC100306951	INPP5K	MYO1C	CRK	YWHAE	TUSC5	BHLHA9	ABR	TIMM22	NXN	RNMTL1	GLOD4	ELP2P	GEMIN4	FAM57A	VPS53	FAM101B	C17orf97	CCDC144A	MEIS3P1	TBC1D26	ZNF286A	TRIM16	CDRT1	FAM18B2	CDRT4	TEKT3	PMP22	LOC162632
3465	1	CD58@1(+1)	7.61e-04	1	116858679	117011837	CD58	IGSF3
5236	1	DLGAP2@8(+201)	7.52e-04	8	106085	25958309	DLGAP2	ERICH1*	LOXL2	C8orf42	FBXO25	ZNF596	RPL23AP53	OR4F21	MSR1	POLR3D	MIR320A	PHYHIP	BMP1	SFTPC	LGI3	REEP4	HR	NUDT18	FAM160B2	EPB49	FGF17	NPM2	XPO7	DOK2	GFRA2	LZTS1	ATP6V1B2	SLC18A1	PSD3	NAT2	NAT1	ASAH1	PCM1	FGL1	MTUS1	PDGFRL	SLC7A2	MTMR7	VPS37A	CNOT7	ZDHHC2	EFHA2	FGF20	MYOM2	KBTBD11	ARHGEF10	MIR596	CLN8	CSMD1	ADAM7	ADAMDEC1	ADAM28	STC1	NKX2-6	NKX3-1	SLC25A37	ENTPD4	R3HCC1	CHMP7	TNFRSF10A	TNFRSF10D	TNFRSF10C	TNFRSF10B	RHOBTB2	PEBP4	EGR3	FLJ14107	BIN3	KIAA1967	C8orf58	PDLIM2	SORBS3	PPP3CC	SLC39A14	PIWIL2	LPL	INTS10	CSGALNACT1	SH2D4A	TUSC3	SGCZ	C8orf48	DLC1	C8orf79	LOC340357	LONRF1	FAM86B2	DEFB109P1	FAM66A	DEFB130.2	FAM86B1	USP17L2	LOC392196	FAM66D	ZNF705D	DEFB130.1	DEFB134	DEFB135	DEFB136	CTSB	FDFT1	NEIL2	GATA4	BLK	FAM167A	C8orf12	TDH	AMAC1L2	MTMR9	MIR598	XKR6	MIR1322	PINX1	SOX7	C8orf74	RP1L1	T-SP1	MSRA	MIR124-1	LOC157627	MIR597	TNKS	PPP1R3B	ERI1	MFHAS1	CLDN23	PRAGMIN	FLJ10661	MIR548I3	DEFB109P1B.2	FAM66E	DEFB4	DEFB103A.2	DEFB103B.2	SPAG11A	SPAG11B.2	DEFB104B.2	DEFB104A.2	DEFB106B.2	DEFB106A.2	DEFB105B.2	DEFB105A.2	DEFB107B.2	DEFB107A.2	FAM90A10	FAM90A9	FAM90A19.2	FAM90A18.2	FAM90A8	FAM90A19.1	FAM90A18.1	FAM90A14.3	FAM90A13.3	FAM90A7.2	FAM90A7.1	DEFB107B.1	DEFB107A.1	DEFB105B.1	DEFB105A.1	DEFB106B.1	DEFB106A.1	DEFB104B.1	DEFB104A.1	SPAG11B.1	DEFB103B.1	DEFB103A.1	ZNF705G	DEFB109P1B.1	FAM66B	FAM90A20	FAM90A5	LOC349196.3	FAM90A14.2	FAM90A13.2	LOC349196.2	LOC349196.1	FAM90A14.1	FAM90A13.1	DEFA5	DEFA3	DEFA1B.3	DEFA1.3	DEFA1B.2	DEFA1.2	DEFA1B.1	DEFA1.1	DEFA10P	DEFA4	DEFA6	DEFB1	XKR5	AGPAT5	ANGPT2	MCPH1	MIR383	EBF2	CDCA2	KCTD9	GNRH1	DOCK5	NEFL	NEFM
12743	1	MTAP@9(+10)	6.04e-04	9	21294685	21855969	MTAP	MIR31	IFNE	LOC554202	IFNA1	IFNA8	IFNA2	IFNA13	IFNA6	KLHL9	IFNA5
165	1	ACOT7@1(+80)	5.00e-04	1	1397026	8800286	ACOT7	GPR153*	HES3*	ICMT*	RNF207*	RPL22*	CHD5*	KCNAB2*	NPHP4	PRDM16	FLJ42875	ACTRT2	MMEL1	C1orf93	TNFRSF14	LOC115110	HES5	PANK4	PLCH2	PEX10	RER1	LOC100129534	MORN1	SKI	LOC100128003	C1orf86	PRKCZ	GABRD	KIAA1751	TMEM52	CALML6	GNB1	NADK	SLC35E2	CDK11A	MMP23A.2	LOC728661	CDK11B	MMP23A.1	MMP23B	MIB2	SSU72	C1orf70	ATAD3A	ATAD3B	AJAP1	LOC284661	LOC100133612	C1orf174	DFFB	KIAA0562	LRRC47	LOC388588	CCDC27	KIAA0495	TP73	WDR8	TPRG1L	MIR551A	MEGF6	ARHGEF16	CAMTA1	DNAJC11	THAP3	PHF13	KLHL21	ZBTB48	TAS1R1	NOL9	PLEKHG5	TNFRSF25	ESPN	HES2	RERE	SLC45A1	ERRFI1	PARK7	TNFRSF9	UTS2	PER3	VAMP3
15109	1	PLD6@17(+20)	4.18e-04	17	16674521	18053992	PLD6	MPRIP*	TNFRSF13B*	LOC400578*	C17orf39	ATPAF2	LRRC48	TOM1L2	MIR33B	SREBF1	SMCR5	RAI1	PEMT	RASD1	MED9	NT5M	COPS3	FLCN	ALKBH5	MYO15A	DRG2
20323	1	TMEM88B@1(+37)	3.46e-04	1	751449	1353029	TMEM88B	LOC441869*	MRPL20*	LOC148413*	CCNL2*	AURKAIP1*	MXRA8*	DVL1*	TAS1R3*	GLTPD1*	CPSF3L*	PUSL1*	ACAP3*	SCNN1D*	LOC100128842*	UBE2J2*	FAM132A*	B3GALT6*	SDF4*	TNFRSF4*	TNFRSF18*	TTLL10*	MIR429*	MIR200A*	MIR200B*	C1orf159*	AGRN*	ISG15*	HES4*	C1orf170*	PLEKHN1*	KLHL17*	NOC2L*	SAMD11*	FLJ39609*	FAM41C*	LOC643837*	NCRNA00115*
20428	1	TNFSF9@19	3.38e-04	19	6482009	6486939	TNFSF9
20431	1	TNIP2@4(+1)	3.22e-04	4	2596956	2727901	TNIP2	FAM193A*
4358	1	CRIPAK@4(+28)	2.82e-04	4	43226	1379782	CRIPAK	KIAA1530*	MAEA*	C4orf42*	CTBP1*	LOC100130872*	LOC100130872-SPON2*	SPON2	RNF212	FGFRL1	IDUA	SLC26A1	DGKQ	TMEM175	GAK	CPLX1	PCGF3	MFSD7	MYL5	ATP5I	PDE6B	PIGG	ZNF721	ABCA11P	ZNF141	ZNF732	ZNF876P	ZNF718	ZNF595
16076	1	QKI@6	2.82e-04	6	163755664	163914884	QKI
5524	1	DUSP4@8(+3)	2.82e-04	8	28681098	29264104	DUSP4	KIF13B*	HMBOX1*	INTS9*
14922	1	PI4K2B@4	2.66e-04	4	24844750	24889929	PI4K2B
18922	1	SORCS2@4	2.58e-04	4	7245274	7795464	SORCS2
2734	1	C6orf59@6(+1)	2.58e-04	6	161471046	161615097	C6orf59	AGPAT4*
9963	1	LAPTM5@1(+9)	2.51e-04	1	28867830	31003270	LAPTM5	MATN1*	PTPRU	MECR	SFRS4	TMEM200B	EPB41	OPRD1	YTHDF2	GMEB1
14547	1	PCDH7@4	2.51e-04	4	30331134	30757519	PCDH7
814	1	APBB2@4	2.51e-04	4	40506801	40911392	APBB2
9745	1	KPNA3@13	2.51e-04	13	49171444	49265058	KPNA3
10960	1	LPHN3@4	2.45e-04	4	62045433	62620763	LPHN3
6134	1	FAM10A4@13(+6)	2.38e-04	13	49454688	49645752	FAM10A4	DLEU1*	MIR15A*	MIR16-1*	KCNRG*	TRIM13*	DLEU2*
