# Supplementary material for: MutComFocal: an integrative approach to identifying recurrent and focal genomic alterations in tumor samples
Source: BMC Syst Biol. 2013 Mar 25;7:25. doi: 10.1186/1752-0509-7-25 (PMC3637169; doi:10.1186/1752-0509-7-25)
Supplement: Additional file 13 — GISTIC: top 25 peak level deletion regions. [file 1752-0509-7-25-S13.txt]

idx	type	gene	score	chr	begin	end	genes
3611	1	CDKN2BAS@9(+1)	2.01e-02	9	21957750	22111091	CDKN2BAS	CDKN2A*
1319	1	B2M@15	1.45e-02	15	42790976	42797649	B2M
17855	1	SLC22A16@6(+33)	1.18e-02	6	106640887	110904537	SLC22A16	DDO*	C6orf186*	CDC40*	WASF1*	GPR6*	FIG4*	AKD1*	ZBTB24*	MICAL1*	SMPD2*	PPIL6*	CD164*	CCDC162*	C6orf182*	SESN1*	ARMC2*	FOXO3*	LACE1*	SNX3*	NR2E1*	OSTM1*	SEC63*	SCML4*	SOBP*	PDSS2*	BEND3*	C6orf203*	LOC553137*	QRSL1*	RTN4IP1*	AIM1*	ATG5*	PRDM1*
20390	1	TNFAIP3@6(+3)	1.16e-02	6	137506649	138246142	TNFAIP3	OLIG3*	IFNGR1*	IL22RA2*
6738	1	FHIT@3	9.16e-03	3	59710075	61212173	FHIT
20504	1	TP53@17(+19)	7.73e-03	17	7289129	7531588	TP53	ATP1B2*	SAT2*	SHBG*	FXR2*	SOX15*	MPDU1*	CD68*	SNORA67*	SNORD10*	SNORA48*	EIF4A1*	SENP3*	TNFSF13*	TNFSF12-TNFSF13*	TNFSF12*	POLR2A*	AMAC1L3*	ZBTB4*	CHRNB1*
8864	1	IGSF3@1(+1)	6.54e-03	1	116858679	117011837	IGSF3	CD58*
12934	1	MYOM2@8(+6)	6.46e-03	8	604199	2080787	MYOM2	KBTBD11*	ARHGEF10*	MIR596*	CLN8*	DLGAP2*	ERICH1*
165	1	ACOT7@1(+8)	4.29e-03	1	5845456	6376413	ACOT7	GPR153*	HES3*	ICMT*	RNF207*	RPL22*	CHD5*	KCNAB2*	NPHP4*
14547	1	PCDH7@4	2.90e-03	4	30331134	30757519	PCDH7
20428	1	TNFSF9@19	2.90e-03	19	6482009	6486939	TNFSF9
6134	1	FAM10A4@13(+19)	2.16e-03	13	48178951	49645752	FAM10A4	DLEU1*	MIR15A*	MIR16-1*	KCNRG*	TRIM13*	DLEU2*	C13orf1*	LOC220429*	KPNA3*	EBPL*	ARL11*	RCBTB1*	PHF11*	SETDB2*	CAB39L*	CDADC1*	MLNR*	FNDC3A*	CYSLTR2*
9192	1	ITPKB@1(+5)	1.70e-03	1	224399002	224993499	ITPKB	C1orf95*	PARP1*	LIN9*	MIXL1*	ACBD3*
13260	1	NETO1@18(+5)	1.70e-03	18	65219263	68685790	NETO1	CBLN2*	SOCS6*	RTTN*	CD226*	DOK6*
13402	1	NLRC5@16(+37)	1.30e-03	16	52295375	55674937	NLRC5	CETP*	HERPUD1*	SLC12A3*	MIR138-2*	NUP93*	MT1X*	MT1IP*	MT1H*	MT1G*	MT1F*	MT1B*	MT1DP*	MT1A*	MT1M*	MT1E*	MT1L*	MT2A*	MT3*	MT4*	BBS2*	OGFOD1*	NUDT21*	AMFR*	DKFZP434H168*	GNAO1*	LOC283856*	CES7*	CES1*	CES4*	SLC6A2*	CAPNS2*	LPCAT2*	MMP2*	IRX6*	IRX5*	IRX3*	FTO*
14381	1	PABPC1P2@2(+6)	1.01e-03	2	140705465	147065027	PABPC1P2	MIR548Q*	ZEB2*	GTDC1*	ARHGAP15*	KYNU*	LRP1B*
4211	1	COPG2@7(+45)	9.57e-04	7	127079437	130004138	COPG2	MIR335*	MESTIT1*	MEST*	TSGA14*	CPA1*	CPA5*	CPA4*	CPA2*	C7orf45*	TMEM209*	KLHDC10*	ZC3HC1*	UBE2H*	MIR183*	MIR96*	MIR182*	NRF1*	FAM40B*	AHCYL2*	SMO*	TSPAN33*	LOC407835*	LOC286016*	TNPO3*	IRF5*	KCP*	ATP6V1F*	FLNC*	CCDC136*	OPN1SW*	CALU*	FAM71F1*	FAM71F2*	FLJ45340*	METTL2B*	C7orf68*	IMPDH1*	PRRT4*	RBM28*	LEP*	MIR129-1*	MIR593*	LRRC4*	C7orf54*	SND1*
21505	1	VTI1A@10(+80)	7.73e-04	10	102839067	114568493	VTI1A	ZDHHC6*	ACSL5*	GUCY2G*	TECTB*	GPAM*	ADRA2A*	RPL13AP6*	SHOC2*	NCRNA00081*	PDCD4*	LOC282997*	RBM20*	SMC3*	DUSP5*	SMNDC1*	MXI1*	ADD3*	XPNPEP1*	SORCS1*	SORCS3*	CCDC147*	ITPRIP*	GSTO2*	GSTO1*	MIR609*	C10orf79*	C10orf78*	COL17A1*	SLK*	OBFC1*	SH3PXD2A*	NEURL*	CALHM3*	CALHM1*	CALHM2*	PDCD11*	MIR1307*	USMG5*	TAF5*	PCGF6*	INA*	LOC729020*	NT5C2*	CNNM2*	AS3MT*	C10orf32*	CYP17A1*	C10orf26*	SFXN2*	ARL3*	TRIM8*	SUFU*	ACTR1A*	TMEM180*	C10orf95*	MIR146B*	CUEDC2*	FBXL15*	PSD*	NFKB2*	GBF1*	PITX3*	ELOVL3*	NOLC1*	PPRC1*	LDB1*	HPS6*	C10orf76*	KCNIP2*	MGEA5*	NPM3*	FGF8*	FBXW4*	DPCD*	POLL*	BTRC*	FLJ41350*	LBX1*	TLX1*	TLX1NB*
20569	1	TRAF3@14(+1)	6.74e-04	14	102128985	102442381	TRAF3	RCOR1*
7583	1	GOLGA3@12(+2)	6.01e-04	12	131797465	131915361	GOLGA3	ANKLE2*	PGAM5*
