# Supplementary material for: MutComFocal: an integrative approach to identifying recurrent and focal genomic alterations in tumor samples
Source: BMC Syst Biol. 2013 Mar 25;7:25. doi: 10.1186/1752-0509-7-25 (PMC3637169; doi:10.1186/1752-0509-7-25)
Supplement: Additional file 14 — GISTIC/ComFocal comparison for probe level amplifications. [file 1752-0509-7-25-S14.txt]

rank/amp_gistic_genes.txt	rank/amp_gistic_genes.txt	chr	genes
1	4	2	AHSA2	B3GNT2	BCL11A	C2orf74	CCT4	COMMD1	FAM161A	FANCL	KIAA1841	PAPOLG	PEX13	PUS10	REL	SNORA70B	TMEM17	USP34	VRK2	XPO1
2	6	18	CCDC102B	DSEL	TMX3
2	11	18	CDH20	MC4R	RNF152
2	13	18	BCL2	KDSR	PHLPP1	ZCCHC2
2	20	18	GRP	LOC390858	SEC11C	ZNF532
3	9	1	ATP6V1G3	MIR181A1	MIR181B1	PTPRC
3	19	1	LOC127841	LRRN2	MDM4	PIK3C2B	PPP1R15B
4	2	9	C9orf46	CD274	PDCD1LG2	RLN1
4	21	9	AK3	C9orf68	C9orf70	CDC37L1	FLJ35024	GLIS3	INSL4	INSL6	JAK2	KCNV2	KIAA0020	MIR101-2	PPAPDC2	RCL1	RFX3	SLC1A1	VLDLR
6	18	11	IL10RA
7	22	7	SPDYE7P
10	23	3		CEP97	FAM55C	LOC100009676	LOC152225	LOC285359	NFKBIZ	PCNP	RG9MTD1	RPL24	ZBTB11
