# Supplementary material for: MutComFocal: an integrative approach to identifying recurrent and focal genomic alterations in tumor samples
Source: BMC Syst Biol. 2013 Mar 25;7:25. doi: 10.1186/1752-0509-7-25 (PMC3637169; doi:10.1186/1752-0509-7-25)
Supplement: Additional file 15 — GISTIC/ComFocal comparison for probe level deletions. [file 1752-0509-7-25-S15.txt]

rank/del_gistic_genes.txt	rank/del_gistic_genes.txt	chr	genes
1	3	9	CDKN2A	CDKN2B	CDKN2BAS
2	14	15	B2M
3	11	6	IFNGR1	IL22RA2	OLIG3	TNFAIP3
3	15	6	PRDM1
3	21	6	ARID1B
4	2	3	FHIT
5	4	17	RPH3AL
7	1	8	LOXL2
8	3	9	MTAP
14	5	4		C4orf42
