# Supplementary material for: MutComFocal: an integrative approach to identifying recurrent and focal genomic alterations in tumor samples
Source: BMC Syst Biol. 2013 Mar 25;7:25. doi: 10.1186/1752-0509-7-25 (PMC3637169; doi:10.1186/1752-0509-7-25)
Supplement: Additional file 16 — GISTIC/ComFocal comparison for peak level amplifications. [file 1752-0509-7-25-S16.txt]

rank/amp_gistic_peak_genes.txt	rank/amp_gistic_peak_genes.txt	chr	genes
1	4	2	PAPOLG	REL
2	13	18	BCL2	KDSR
5	2	9	PDCD1LG2
7	18	11	IL10RA
10	23	3	CEP97	FAM55C	LOC100009676	LOC152225	LOC285359	NFKBIZ	PCNP	RG9MTD1	RPL24	ZBTB11
11	10	8	MYC
13	8	5		NUP155
