# Supplementary material for: MutComFocal: an integrative approach to identifying recurrent and focal genomic alterations in tumor samples
Source: BMC Syst Biol. 2013 Mar 25;7:25. doi: 10.1186/1752-0509-7-25 (PMC3637169; doi:10.1186/1752-0509-7-25)
Supplement: Additional file 17 — GISTIC/ComFocal comparison for peak level deletions. [file 1752-0509-7-25-S17.txt]

rank/del_gistic_peak_genes.txt	rank/del_gistic_peak_genes.txt	chr	genes
1	3	9	CDKN2A	CDKN2BAS
2	14	15	B2M
3	15	6	PRDM1
4	11	6	IFNGR1	IL22RA2	OLIG3	TNFAIP3
5	2	3	FHIT
15	8	16		FTO
